# Supplementary material for: Characterisation of a stable laboratory co-culture of acidophilic nanoorganisms
Source: Sci Rep. 2017 Jun 12;7:3289. doi: 10.1038/s41598-017-03315-6 (PMC5468238; doi:10.1038/s41598-017-03315-6)
Supplement: Supplementary file 2 — Supplementary Table S6 [file 41598_2017_3315_MOESM2_ESM.xlsx]

## Sheet: all
ID	Strain	Gfam ID	Occurence	KEGG number	Function lvl1	Function lvl2	Function lvl3	Description
0001.peg.1	Thermogymnomonas_acidicola	gfam_3238	1	NA	NA	NA	NA	NA	FALSE
0001.peg.2	Thermogymnomonas_acidicola	gfam_3239	1	NA	NA	NA	NA	NA	FALSE
0001.peg.3	Thermogymnomonas_acidicola	gfam_428	2	K16190	Metabolism	Carbohydrate metabolism	Amino sugar and nucleotide sugar metabolism	GLCAK, glucuronokinase [EC:2.7.1.43]	FALSE
0001.peg.4	Thermogymnomonas_acidicola	gfam_428	2	K16190	Metabolism	Carbohydrate metabolism	Amino sugar and nucleotide sugar metabolism	GLCAK, glucuronokinase [EC:2.7.1.43]	FALSE
0001.peg.5	Thermogymnomonas_acidicola	gfam_3240	1	NA	NA	NA	NA	NA	FALSE
0001.peg.6	Thermogymnomonas_acidicola	gfam_233	1	K18692	NA	NA	NA	NA	FALSE
0001.peg.7	Thermogymnomonas_acidicola	gfam_3241	1	NA	NA	NA	NA	NA	FALSE
0001.peg.8	Thermogymnomonas_acidicola	gfam_3242	1	NA	NA	NA	NA	NA	FALSE
0001.peg.9	Thermogymnomonas_acidicola	gfam_1633	1	NA	NA	NA	NA	NA	FALSE
0001.peg.10	Thermogymnomonas_acidicola	gfam_849	1	K16263	NA	NA	NA	NA	FALSE
0001.peg.11	Thermogymnomonas_acidicola	gfam_1210	1	K18560	Metabolism	Energy metabolism	Carbon fixation pathways in prokaryotes	frdE, NADH-dependent fumarate reductase subunit E	FALSE
0001.peg.12	Thermogymnomonas_acidicola	gfam_3243	1	NA	NA	NA	NA	NA	FALSE
0001.peg.13	Thermogymnomonas_acidicola	gfam_1077	1	K17830	Metabolism	Lipid metabolism	Glycerophospholipid metabolism	GGR, digeranylgeranylglycerophospholipid reductase [EC:1.3.1.101 1.3.99.34]	FALSE
0001.peg.14	Thermogymnomonas_acidicola	gfam_3244	1	NA	NA	NA	NA	NA	FALSE
0001.peg.15	Thermogymnomonas_acidicola	gfam_3245	1	NA	NA	NA	NA	NA	FALSE
0001.peg.16	Thermogymnomonas_acidicola	gfam_3246	1	NA	NA	NA	NA	NA	FALSE
0001.peg.17	Thermogymnomonas_acidicola	gfam_3247	1	NA	NA	NA	NA	NA	FALSE
0001.peg.18	Thermogymnomonas_acidicola	gfam_327	1	K03753	NA	NA	NA	NA	FALSE
0001.peg.19	Thermogymnomonas_acidicola	gfam_724	1	K07489	NA	NA	NA	NA	FALSE
0001.peg.20	Thermogymnomonas_acidicola	gfam_234	1	K09181	NA	NA	NA	NA	FALSE
0001.peg.21	Thermogymnomonas_acidicola	gfam_284	2	K10973	NA	NA	NA	NA	FALSE
0001.peg.22	Thermogymnomonas_acidicola	gfam_3248	1	NA	NA	NA	NA	NA	FALSE
0001.peg.23	Thermogymnomonas_acidicola	gfam_895	2	K17830	Metabolism	Lipid metabolism	Glycerophospholipid metabolism	GGR, digeranylgeranylglycerophospholipid reductase [EC:1.3.1.101 1.3.99.34]	FALSE
0001.peg.24	Thermogymnomonas_acidicola	gfam_895	2	K17830	Metabolism	Lipid metabolism	Glycerophospholipid metabolism	GGR, digeranylgeranylglycerophospholipid reductase [EC:1.3.1.101 1.3.99.34]	FALSE
0001.peg.25	Thermogymnomonas_acidicola	gfam_12	1	K07457	NA	NA	NA	NA	FALSE
0001.peg.26	Thermogymnomonas_acidicola	gfam_3249	1	NA	NA	NA	NA	NA	FALSE
0001.peg.27	Thermogymnomonas_acidicola	gfam_734	1	K17810	NA	NA	NA	NA	FALSE
0001.peg.28	Thermogymnomonas_acidicola	gfam_3250	1	NA	NA	NA	NA	NA	FALSE
0001.peg.29	Thermogymnomonas_acidicola	gfam_436	1	K13950	Metabolism	Metabolism of cofactors and vitamins	Folate biosynthesis	pabAB, para-aminobenzoate synthetase [EC:2.6.1.85]	FALSE
0001.peg.30	Thermogymnomonas_acidicola	gfam_3251	1	NA	NA	NA	NA	NA	FALSE
0001.peg.31	Thermogymnomonas_acidicola	gfam_1653	1	K03926	NA	NA	NA	NA	FALSE
0001.peg.32	Thermogymnomonas_acidicola	gfam_3252	1	NA	NA	NA	NA	NA	FALSE
0001.peg.33	Thermogymnomonas_acidicola	gfam_3253	1	NA	NA	NA	NA	NA	FALSE
0001.peg.34	Thermogymnomonas_acidicola	gfam_3254	1	NA	NA	NA	NA	NA	FALSE
0001.peg.35	Thermogymnomonas_acidicola	gfam_320	1	K12574	Genetic Information Processing	Folding, sorting and degradation	RNA degradation	rnj, ribonuclease J [EC:3.1.-.-]	FALSE
0001.peg.36	Thermogymnomonas_acidicola	gfam_3255	1	NA	NA	NA	NA	NA	FALSE
0001.peg.37	Thermogymnomonas_acidicola	gfam_321	1	K03815	Metabolism	Nucleotide metabolism	Purine metabolism	xapA, xanthosine phosphorylase [EC:2.4.2.-]	FALSE
0001.peg.38	Thermogymnomonas_acidicola	gfam_3256	1	NA	NA	NA	NA	NA	FALSE
0001.peg.39	Thermogymnomonas_acidicola	gfam_3257	1	NA	NA	NA	NA	NA	FALSE
0001.peg.40	Thermogymnomonas_acidicola	gfam_529	1	K18316	Metabolism	Biosynthesis of other secondary metabolites	Carbapenem biosynthesis	cpmA, carA, carbapenam-3-carboxylate synthase [EC:6.3.3.6]	FALSE
0001.peg.41	Thermogymnomonas_acidicola	gfam_3258	1	NA	NA	NA	NA	NA	FALSE
0001.peg.42	Thermogymnomonas_acidicola	gfam_3259	1	NA	NA	NA	NA	NA	FALSE
0001.peg.43	Thermogymnomonas_acidicola	gfam_3260	1	NA	NA	NA	NA	NA	FALSE
0001.peg.44	Thermogymnomonas_acidicola	gfam_530	1	K07588	NA	NA	NA	NA	FALSE
0001.peg.45	Thermogymnomonas_acidicola	gfam_3261	1	NA	NA	NA	NA	NA	FALSE
0001.peg.46	Thermogymnomonas_acidicola	gfam_3262	1	NA	NA	NA	NA	NA	FALSE
0001.peg.47	Thermogymnomonas_acidicola	gfam_3263	1	NA	NA	NA	NA	NA	FALSE
0001.peg.48	Thermogymnomonas_acidicola	gfam_3264	1	NA	NA	NA	NA	NA	FALSE
0001.peg.49	Thermogymnomonas_acidicola	gfam_3265	1	NA	NA	NA	NA	NA	FALSE
0001.peg.50	Thermogymnomonas_acidicola	gfam_370	1	K15780	Metabolism	Nucleotide metabolism	Purine metabolism	tilS-hprT, bifunctional protein TilS/HprT [EC:6.3.4.19 2.4.2.8]	FALSE
0001.peg.51	Thermogymnomonas_acidicola	gfam_3266	1	NA	NA	NA	NA	NA	FALSE
0001.peg.52	Thermogymnomonas_acidicola	gfam_3267	1	NA	NA	NA	NA	NA	FALSE
0001.peg.53	Thermogymnomonas_acidicola	gfam_1004	1	K09706	NA	NA	NA	NA	FALSE
0001.peg.54	Thermogymnomonas_acidicola	gfam_3268	1	NA	NA	NA	NA	NA	FALSE
0001.peg.55	Thermogymnomonas_acidicola	gfam_1003	1	NA	NA	NA	NA	NA	FALSE
0001.peg.56	Thermogymnomonas_acidicola	gfam_3269	1	NA	NA	NA	NA	NA	FALSE
0001.peg.57	Thermogymnomonas_acidicola	gfam_342	1	NA	NA	NA	NA	NA	FALSE
0001.peg.58	Thermogymnomonas_acidicola	gfam_3270	1	NA	NA	NA	NA	NA	FALSE
0001.peg.59	Thermogymnomonas_acidicola	gfam_3271	1	NA	NA	NA	NA	NA	FALSE
0001.peg.60	Thermogymnomonas_acidicola	gfam_343	1	NA	NA	NA	NA	NA	FALSE
0001.peg.61	Thermogymnomonas_acidicola	gfam_3272	1	NA	NA	NA	NA	NA	FALSE
0001.peg.62	Thermogymnomonas_acidicola	gfam_906	1	NA	NA	NA	NA	NA	FALSE
0001.peg.63	Thermogymnomonas_acidicola	gfam_235	1	NA	NA	NA	NA	NA	FALSE
0001.peg.64	Thermogymnomonas_acidicola	gfam_236	1	NA	NA	NA	NA	NA	FALSE
0001.peg.65	Thermogymnomonas_acidicola	gfam_907	1	NA	NA	NA	NA	NA	FALSE
0001.peg.66	Thermogymnomonas_acidicola	gfam_3273	1	NA	NA	NA	NA	NA	FALSE
0001.peg.67	Thermogymnomonas_acidicola	gfam_237	1	NA	NA	NA	NA	NA	FALSE
0001.peg.68	Thermogymnomonas_acidicola	gfam_3274	1	NA	NA	NA	NA	NA	FALSE
0001.peg.69	Thermogymnomonas_acidicola	gfam_908	1	NA	NA	NA	NA	NA	FALSE
0001.peg.70	Thermogymnomonas_acidicola	gfam_81	1	K03113	Genetic Information Processing	Translation	RNA transport	EIF1, SUI1, translation initiation factor 1	FALSE
0001.peg.71	Thermogymnomonas_acidicola	gfam_909	1	NA	NA	NA	NA	NA	FALSE
0001.peg.72	Thermogymnomonas_acidicola	gfam_344	1	NA	NA	NA	NA	NA	FALSE
0001.peg.73	Thermogymnomonas_acidicola	gfam_238	2	NA	NA	NA	NA	NA	FALSE
0001.peg.74	Thermogymnomonas_acidicola	gfam_3275	1	NA	NA	NA	NA	NA	FALSE
0001.peg.75	Thermogymnomonas_acidicola	gfam_238	2	NA	NA	NA	NA	NA	FALSE
0001.peg.76	Thermogymnomonas_acidicola	gfam_910	1	NA	NA	NA	NA	NA	FALSE
0001.peg.77	Thermogymnomonas_acidicola	gfam_239	2	K06182	NA	NA	NA	NA	FALSE
0001.peg.78	Thermogymnomonas_acidicola	gfam_239	2	K06182	NA	NA	NA	NA	FALSE
0001.peg.79	Thermogymnomonas_acidicola	gfam_345	1	K02352	NA	NA	NA	NA	FALSE
0001.peg.80	Thermogymnomonas_acidicola	gfam_1211	1	K11261	Metabolism	Energy metabolism	Methane metabolism	fwdE, fmdE, formylmethanofuran dehydrogenase subunit E [EC:1.2.99.5]	FALSE
0001.peg.81	Thermogymnomonas_acidicola	gfam_346	1	NA	NA	NA	NA	NA	FALSE
0001.peg.82	Thermogymnomonas_acidicola	gfam_347	1	NA	NA	NA	NA	NA	FALSE
0001.peg.83	Thermogymnomonas_acidicola	gfam_911	1	NA	NA	NA	NA	NA	FALSE
0001.peg.84	Thermogymnomonas_acidicola	gfam_240	1	K01226	Metabolism	Carbohydrate metabolism	Starch and sucrose metabolism	treC, trehalose-6-phosphate hydrolase [EC:3.2.1.93]	FALSE
0001.peg.85	Thermogymnomonas_acidicola	gfam_241	1	NA	NA	NA	NA	NA	FALSE
0001.peg.86	Thermogymnomonas_acidicola	gfam_242	1	NA	NA	NA	NA	NA	FALSE
0001.peg.87	Thermogymnomonas_acidicola	gfam_243	1	NA	NA	NA	NA	NA	FALSE
0001.peg.88	Thermogymnomonas_acidicola	gfam_3276	1	NA	NA	NA	NA	NA	FALSE
0001.peg.89	Thermogymnomonas_acidicola	gfam_912	1	NA	NA	NA	NA	NA	FALSE
0001.peg.90	Thermogymnomonas_acidicola	gfam_244	1	NA	NA	NA	NA	NA	FALSE
0001.peg.91	Thermogymnomonas_acidicola	gfam_446	1	K18532	Genetic Information Processing	Translation	Ribosome biogenesis in eukaryotes	AK6, FAP7, adenylate kinase [EC:2.7.4.3]	FALSE
0001.peg.92	Thermogymnomonas_acidicola	gfam_913	1	K08981	NA	NA	NA	NA	FALSE
0001.peg.93	Thermogymnomonas_acidicola	gfam_914	1	K18532	Genetic Information Processing	Translation	Ribosome biogenesis in eukaryotes	AK6, FAP7, adenylate kinase [EC:2.7.4.3]	FALSE
0001.peg.94	Thermogymnomonas_acidicola	gfam_348	2	K07236	Genetic Information Processing	Folding, sorting and degradation	Sulfur relay system	tusC, dsrF, tRNA 2-thiouridine synthesizing protein C	FALSE
0001.peg.95	Thermogymnomonas_acidicola	gfam_348	2	K07236	Genetic Information Processing	Folding, sorting and degradation	Sulfur relay system	tusC, dsrF, tRNA 2-thiouridine synthesizing protein C	FALSE
0001.peg.96	Thermogymnomonas_acidicola	gfam_3277	1	NA	NA	NA	NA	NA	FALSE
0001.peg.97	Thermogymnomonas_acidicola	gfam_3278	1	NA	NA	NA	NA	NA	FALSE
0001.peg.98	Thermogymnomonas_acidicola	gfam_3279	1	NA	NA	NA	NA	NA	FALSE
0001.peg.99	Thermogymnomonas_acidicola	gfam_915	1	K00764	Metabolism	Amino acid metabolism	Alanine, aspartate and glutamate metabolism	purF, PPAT, amidophosphoribosyltransferase [EC:2.4.2.14]	FALSE
0001.peg.100	Thermogymnomonas_acidicola	gfam_916	1	NA	NA	NA	NA	NA	FALSE
0001.peg.101	Thermogymnomonas_acidicola	gfam_917	1	NA	NA	NA	NA	NA	FALSE
0001.peg.102	Thermogymnomonas_acidicola	gfam_918	1	K04651	NA	NA	NA	NA	FALSE
0001.peg.103	Thermogymnomonas_acidicola	gfam_245	1	K07571	NA	NA	NA	NA	FALSE
0001.peg.104	Thermogymnomonas_acidicola	gfam_3280	1	NA	NA	NA	NA	NA	FALSE
0001.peg.105	Thermogymnomonas_acidicola	gfam_3281	1	NA	NA	NA	NA	NA	FALSE
0001.peg.106	Thermogymnomonas_acidicola	gfam_447	1	K07159	NA	NA	NA	NA	FALSE
0001.peg.107	Thermogymnomonas_acidicola	gfam_3282	1	NA	NA	NA	NA	NA	FALSE
0001.peg.108	Thermogymnomonas_acidicola	gfam_919	1	K03167	NA	NA	NA	NA	FALSE
0001.peg.109	Thermogymnomonas_acidicola	gfam_3283	1	NA	NA	NA	NA	NA	FALSE
0001.peg.110	Thermogymnomonas_acidicola	gfam_3284	1	NA	NA	NA	NA	NA	FALSE
0001.peg.111	Thermogymnomonas_acidicola	gfam_3285	1	NA	NA	NA	NA	NA	FALSE
0001.peg.112	Thermogymnomonas_acidicola	gfam_920	1	K03166	NA	NA	NA	NA	FALSE
0001.peg.113	Thermogymnomonas_acidicola	gfam_3286	1	NA	NA	NA	NA	NA	FALSE
0001.peg.114	Thermogymnomonas_acidicola	gfam_921	1	K18540	NA	NA	NA	NA	FALSE
0001.peg.115	Thermogymnomonas_acidicola	gfam_922	1	K16055	Metabolism	Carbohydrate metabolism	Starch and sucrose metabolism	TPS, trehalose 6-phosphate synthase/phosphatase [EC:2.4.1.15 3.1.3.12]	FALSE
0001.peg.116	Thermogymnomonas_acidicola	gfam_3287	1	NA	NA	NA	NA	NA	FALSE
0001.peg.117	Thermogymnomonas_acidicola	gfam_3288	1	NA	NA	NA	NA	NA	FALSE
0001.peg.118	Thermogymnomonas_acidicola	gfam_923	1	K16055	Metabolism	Carbohydrate metabolism	Starch and sucrose metabolism	TPS, trehalose 6-phosphate synthase/phosphatase [EC:2.4.1.15 3.1.3.12]	FALSE
0001.peg.119	Thermogymnomonas_acidicola	gfam_985	1	NA	NA	NA	NA	NA	FALSE
0001.peg.120	Thermogymnomonas_acidicola	gfam_3289	1	NA	NA	NA	NA	NA	FALSE
0001.peg.121	Thermogymnomonas_acidicola	gfam_3290	1	NA	NA	NA	NA	NA	FALSE
0001.peg.122	Thermogymnomonas_acidicola	gfam_924	1	K18237	NA	NA	NA	NA	FALSE
0001.peg.123	Thermogymnomonas_acidicola	gfam_3291	1	NA	NA	NA	NA	NA	FALSE
0001.peg.124	Thermogymnomonas_acidicola	gfam_3292	1	NA	NA	NA	NA	NA	FALSE
0001.peg.125	Thermogymnomonas_acidicola	gfam_3293	1	NA	NA	NA	NA	NA	FALSE
0001.peg.126	Thermogymnomonas_acidicola	gfam_213	2	K18123	Metabolism	Amino acid metabolism	Arginine and proline metabolism	HOGA1, 4-hydroxy-2-oxoglutarate aldolase [EC:4.1.3.16]	FALSE
0001.peg.127	Thermogymnomonas_acidicola	gfam_925	1	NA	NA	NA	NA	NA	FALSE
0001.peg.128	Thermogymnomonas_acidicola	gfam_3294	1	NA	NA	NA	NA	NA	FALSE
0001.peg.129	Thermogymnomonas_acidicola	gfam_1212	1	K03043	Genetic Information Processing	Transcription	RNA polymerase	rpoB, DNA-directed RNA polymerase subunit beta [EC:2.7.7.6]	FALSE
0001.peg.130	Thermogymnomonas_acidicola	gfam_3295	1	NA	NA	NA	NA	NA	FALSE
0001.peg.131	Thermogymnomonas_acidicola	gfam_3296	1	NA	NA	NA	NA	NA	FALSE
0001.peg.132	Thermogymnomonas_acidicola	gfam_3297	1	NA	NA	NA	NA	NA	FALSE
0001.peg.133	Thermogymnomonas_acidicola	gfam_3298	1	NA	NA	NA	NA	NA	FALSE
0001.peg.134	Thermogymnomonas_acidicola	gfam_246	1	K13797	Genetic Information Processing	Transcription	RNA polymerase	rpoBC, DNA-directed RNA polymerase subunit beta-beta [EC:2.7.7.6]	FALSE
0001.peg.135	Thermogymnomonas_acidicola	gfam_69	2	K13797	Genetic Information Processing	Transcription	RNA polymerase	rpoBC, DNA-directed RNA polymerase subunit beta-beta [EC:2.7.7.6]	FALSE
0001.peg.136	Thermogymnomonas_acidicola	gfam_69	2	K13797	Genetic Information Processing	Transcription	RNA polymerase	rpoBC, DNA-directed RNA polymerase subunit beta-beta [EC:2.7.7.6]	FALSE
0001.peg.137	Thermogymnomonas_acidicola	gfam_3299	1	NA	NA	NA	NA	NA	FALSE
0001.peg.138	Thermogymnomonas_acidicola	gfam_3300	1	NA	NA	NA	NA	NA	FALSE
0001.peg.139	Thermogymnomonas_acidicola	gfam_3301	1	NA	NA	NA	NA	NA	FALSE
0001.peg.140	Thermogymnomonas_acidicola	gfam_247	1	K13797	Genetic Information Processing	Transcription	RNA polymerase	rpoBC, DNA-directed RNA polymerase subunit beta-beta [EC:2.7.7.6]	FALSE
0001.peg.141	Thermogymnomonas_acidicola	gfam_926	1	K06960	NA	NA	NA	NA	FALSE
0001.peg.142	Thermogymnomonas_acidicola	gfam_248	1	NA	NA	NA	NA	NA	FALSE
0001.peg.143	Thermogymnomonas_acidicola	gfam_927	1	K11211	Metabolism	Glycan biosynthesis and metabolism	Lipopolysaccharide biosynthesis	kdkA, 3-deoxy-D-manno-octulosonic acid kinase [EC:2.7.1.166]	FALSE
0001.peg.144	Thermogymnomonas_acidicola	gfam_3302	1	NA	NA	NA	NA	NA	FALSE
0001.peg.145	Thermogymnomonas_acidicola	gfam_80	1	K18682	Genetic Information Processing	Folding, sorting and degradation	RNA degradation	rny, ribonucrease Y [EC:3.1.-.-]	FALSE
0001.peg.146	Thermogymnomonas_acidicola	gfam_3303	1	NA	NA	NA	NA	NA	FALSE
0001.peg.147	Thermogymnomonas_acidicola	gfam_3304	1	NA	NA	NA	NA	NA	FALSE
0001.peg.148	Thermogymnomonas_acidicola	gfam_3305	1	NA	NA	NA	NA	NA	FALSE
0001.peg.149	Thermogymnomonas_acidicola	gfam_3306	1	NA	NA	NA	NA	NA	FALSE
0001.peg.150	Thermogymnomonas_acidicola	gfam_928	1	K15429	NA	NA	NA	NA	FALSE
0001.peg.151	Thermogymnomonas_acidicola	gfam_3307	1	NA	NA	NA	NA	NA	FALSE
0001.peg.152	Thermogymnomonas_acidicola	gfam_3308	1	NA	NA	NA	NA	NA	FALSE
0001.peg.153	Thermogymnomonas_acidicola	gfam_192	1	K01126	Metabolism	Lipid metabolism	Glycerophospholipid metabolism	E3.1.4.46, glpQ, ugpQ, glycerophosphoryl diester phosphodiesterase [EC:3.1.4.46]	FALSE
0001.peg.154	Thermogymnomonas_acidicola	gfam_3309	1	NA	NA	NA	NA	NA	FALSE
0001.peg.155	Thermogymnomonas_acidicola	gfam_929	1	NA	NA	NA	NA	NA	FALSE
0001.peg.156	Thermogymnomonas_acidicola	gfam_930	1	NA	NA	NA	NA	NA	FALSE
0001.peg.157	Thermogymnomonas_acidicola	gfam_187	1	NA	NA	NA	NA	NA	FALSE
0001.peg.158	Thermogymnomonas_acidicola	gfam_249	1	K06442	NA	NA	NA	NA	FALSE
0001.peg.159	Thermogymnomonas_acidicola	gfam_250	1	K13049	NA	NA	NA	NA	FALSE
0001.peg.160	Thermogymnomonas_acidicola	gfam_251	1	K15831	NA	NA	NA	NA	FALSE
0001.peg.161	Thermogymnomonas_acidicola	gfam_3310	1	NA	NA	NA	NA	NA	FALSE
0001.peg.162	Thermogymnomonas_acidicola	gfam_1655	1	K18649	Environmental Information Processing	Signal transduction	Phosphatidylinositol signaling system	IMPL2, inositol-phosphate phosphatase / L-galactose 1-phosphate phosphatase / histidinol-phosphatase [EC:3.1.3.25 3.1.3.93 3.1.3.15]	FALSE
0001.peg.163	Thermogymnomonas_acidicola	gfam_3311	1	NA	NA	NA	NA	NA	FALSE
0001.peg.164	Thermogymnomonas_acidicola	gfam_448	1	K07029	NA	NA	NA	NA	FALSE
0001.peg.165	Thermogymnomonas_acidicola	gfam_931	1	NA	NA	NA	NA	NA	FALSE
0001.peg.166	Thermogymnomonas_acidicola	gfam_449	1	K03417	Metabolism	Carbohydrate metabolism	Propanoate metabolism	prpB, methylisocitrate lyase [EC:4.1.3.30]	FALSE
0001.peg.167	Thermogymnomonas_acidicola	gfam_3312	1	NA	NA	NA	NA	NA	FALSE
0001.peg.168	Thermogymnomonas_acidicola	gfam_3313	1	NA	NA	NA	NA	NA	FALSE
0001.peg.169	Thermogymnomonas_acidicola	gfam_766	1	K01720	Metabolism	Carbohydrate metabolism	Propanoate metabolism	prpD, 2-methylcitrate dehydratase [EC:4.2.1.79]	FALSE
0001.peg.170	Thermogymnomonas_acidicola	gfam_3314	1	NA	NA	NA	NA	NA	FALSE
0001.peg.171	Thermogymnomonas_acidicola	gfam_1078	2	K18640	NA	NA	NA	NA	FALSE
0001.peg.172	Thermogymnomonas_acidicola	gfam_3315	1	NA	NA	NA	NA	NA	FALSE
0001.peg.173	Thermogymnomonas_acidicola	gfam_3316	1	NA	NA	NA	NA	NA	FALSE
0001.peg.174	Thermogymnomonas_acidicola	gfam_1078	2	K18640	NA	NA	NA	NA	FALSE
0001.peg.175	Thermogymnomonas_acidicola	gfam_3317	1	NA	NA	NA	NA	NA	FALSE
0001.peg.176	Thermogymnomonas_acidicola	gfam_3318	1	NA	NA	NA	NA	NA	FALSE
0001.peg.177	Thermogymnomonas_acidicola	gfam_3319	1	NA	NA	NA	NA	NA	FALSE
0001.peg.178	Thermogymnomonas_acidicola	gfam_3320	1	NA	NA	NA	NA	NA	FALSE
0001.peg.179	Thermogymnomonas_acidicola	gfam_3321	1	NA	NA	NA	NA	NA	FALSE
0001.peg.180	Thermogymnomonas_acidicola	gfam_2192	1	NA	NA	NA	NA	NA	FALSE
0001.peg.181	Thermogymnomonas_acidicola	gfam_3322	1	NA	NA	NA	NA	NA	FALSE
0001.peg.182	Thermogymnomonas_acidicola	gfam_3323	1	NA	NA	NA	NA	NA	FALSE
0001.peg.183	Thermogymnomonas_acidicola	gfam_2193	1	NA	NA	NA	NA	NA	FALSE
0001.peg.184	Thermogymnomonas_acidicola	gfam_3324	1	NA	NA	NA	NA	NA	FALSE
0001.peg.185	Thermogymnomonas_acidicola	gfam_2194	1	NA	NA	NA	NA	NA	FALSE
0001.peg.186	Thermogymnomonas_acidicola	gfam_3325	1	NA	NA	NA	NA	NA	FALSE
0001.peg.187	Thermogymnomonas_acidicola	gfam_265	1	K08153	NA	NA	NA	NA	FALSE
0001.peg.188	Thermogymnomonas_acidicola	gfam_3326	1	NA	NA	NA	NA	NA	FALSE
0001.peg.189	Thermogymnomonas_acidicola	gfam_3327	1	NA	NA	NA	NA	NA	FALSE
0001.peg.190	Thermogymnomonas_acidicola	gfam_3328	1	NA	NA	NA	NA	NA	FALSE
0001.peg.191	Thermogymnomonas_acidicola	gfam_1656	1	K08097	Metabolism	Energy metabolism	Methane metabolism	E4.4.1.19, comA, phosphosulfolactate synthase [EC:4.4.1.19]	FALSE
0001.peg.192	Thermogymnomonas_acidicola	gfam_3329	1	NA	NA	NA	NA	NA	FALSE
0001.peg.193	Thermogymnomonas_acidicola	gfam_3330	1	NA	NA	NA	NA	NA	FALSE
0001.peg.194	Thermogymnomonas_acidicola	gfam_1657	1	K00366	Metabolism	Energy metabolism	Nitrogen metabolism	nirA, ferredoxin-nitrite reductase [EC:1.7.7.1]	FALSE
0001.peg.195	Thermogymnomonas_acidicola	gfam_3331	1	NA	NA	NA	NA	NA	FALSE
0001.peg.196	Thermogymnomonas_acidicola	gfam_1658	1	K13811	Metabolism	Energy metabolism	Sulfur metabolism	PAPSS, 3-phosphoadenosine 5-phosphosulfate synthase [EC:2.7.7.4 2.7.1.25]	FALSE
0001.peg.197	Thermogymnomonas_acidicola	gfam_3332	1	NA	NA	NA	NA	NA	FALSE
0001.peg.198	Thermogymnomonas_acidicola	gfam_3333	1	NA	NA	NA	NA	NA	FALSE
0001.peg.199	Thermogymnomonas_acidicola	gfam_3334	1	NA	NA	NA	NA	NA	FALSE
0001.peg.200	Thermogymnomonas_acidicola	gfam_3335	1	NA	NA	NA	NA	NA	FALSE
0001.peg.201	Thermogymnomonas_acidicola	gfam_3336	1	NA	NA	NA	NA	NA	FALSE
0001.peg.202	Thermogymnomonas_acidicola	gfam_1213	1	K13542	Metabolism	Metabolism of cofactors and vitamins	Porphyrin and chlorophyll metabolism	cobA-hemD, uroporphyrinogen III methyltransferase / synthase [EC:2.1.1.107 4.2.1.75]	FALSE
0001.peg.203	Thermogymnomonas_acidicola	gfam_3337	1	NA	NA	NA	NA	NA	FALSE
0001.peg.204	Thermogymnomonas_acidicola	gfam_3338	1	NA	NA	NA	NA	NA	FALSE
0001.peg.205	Thermogymnomonas_acidicola	gfam_3339	1	NA	NA	NA	NA	NA	FALSE
0001.peg.206	Thermogymnomonas_acidicola	gfam_3340	1	NA	NA	NA	NA	NA	FALSE
0001.peg.207	Thermogymnomonas_acidicola	gfam_3341	1	NA	NA	NA	NA	NA	FALSE
0001.peg.208	Thermogymnomonas_acidicola	gfam_3342	1	NA	NA	NA	NA	NA	FALSE
0001.peg.209	Thermogymnomonas_acidicola	gfam_3343	1	NA	NA	NA	NA	NA	FALSE
0001.peg.210	Thermogymnomonas_acidicola	gfam_3344	1	NA	NA	NA	NA	NA	FALSE
0001.peg.211	Thermogymnomonas_acidicola	gfam_3345	1	NA	NA	NA	NA	NA	FALSE
0001.peg.212	Thermogymnomonas_acidicola	gfam_3346	1	NA	NA	NA	NA	NA	FALSE
0001.peg.213	Thermogymnomonas_acidicola	gfam_3347	1	NA	NA	NA	NA	NA	FALSE
0001.peg.214	Thermogymnomonas_acidicola	gfam_3348	1	NA	NA	NA	NA	NA	FALSE
0001.peg.215	Thermogymnomonas_acidicola	gfam_1652	1	K03782	Metabolism	Amino acid metabolism	Phenylalanine metabolism	katG, catalase-peroxidase [EC:1.11.1.21]	FALSE
0001.peg.216	Thermogymnomonas_acidicola	gfam_3349	1	NA	NA	NA	NA	NA	FALSE
0001.peg.217	Thermogymnomonas_acidicola	gfam_3350	1	NA	NA	NA	NA	NA	FALSE
0001.peg.218	Thermogymnomonas_acidicola	gfam_3351	1	NA	NA	NA	NA	NA	FALSE
0001.peg.219	Thermogymnomonas_acidicola	gfam_1194	1	K16263	NA	NA	NA	NA	FALSE
0001.peg.220	Thermogymnomonas_acidicola	gfam_3352	1	NA	NA	NA	NA	NA	FALSE
0001.peg.221	Thermogymnomonas_acidicola	gfam_3353	1	NA	NA	NA	NA	NA	FALSE
0001.peg.222	Thermogymnomonas_acidicola	gfam_3354	1	NA	NA	NA	NA	NA	FALSE
0001.peg.223	Thermogymnomonas_acidicola	gfam_1659	1	K18070	NA	NA	NA	NA	FALSE
0001.peg.224	Thermogymnomonas_acidicola	gfam_3355	1	NA	NA	NA	NA	NA	FALSE
0001.peg.225	Thermogymnomonas_acidicola	gfam_2195	1	NA	NA	NA	NA	NA	FALSE
0001.peg.226	Thermogymnomonas_acidicola	gfam_3356	1	NA	NA	NA	NA	NA	FALSE
0001.peg.227	Thermogymnomonas_acidicola	gfam_3357	1	NA	NA	NA	NA	NA	FALSE
0001.peg.228	Thermogymnomonas_acidicola	gfam_3358	1	NA	NA	NA	NA	NA	FALSE
0001.peg.229	Thermogymnomonas_acidicola	gfam_3359	1	NA	NA	NA	NA	NA	FALSE
0001.peg.230	Thermogymnomonas_acidicola	gfam_3360	1	NA	NA	NA	NA	NA	FALSE
0001.peg.231	Thermogymnomonas_acidicola	gfam_1660	1	NA	NA	NA	NA	NA	FALSE
0001.peg.232	Thermogymnomonas_acidicola	gfam_3361	1	NA	NA	NA	NA	NA	FALSE
0001.peg.233	Thermogymnomonas_acidicola	gfam_1661	1	NA	NA	NA	NA	NA	FALSE
0001.peg.234	Thermogymnomonas_acidicola	gfam_3362	1	NA	NA	NA	NA	NA	FALSE
0001.peg.235	Thermogymnomonas_acidicola	gfam_3363	1	NA	NA	NA	NA	NA	FALSE
0001.peg.236	Thermogymnomonas_acidicola	gfam_3364	1	NA	NA	NA	NA	NA	FALSE
0001.peg.237	Thermogymnomonas_acidicola	gfam_3365	1	NA	NA	NA	NA	NA	FALSE
0001.peg.238	Thermogymnomonas_acidicola	gfam_3366	1	NA	NA	NA	NA	NA	FALSE
0001.peg.239	Thermogymnomonas_acidicola	gfam_3367	1	NA	NA	NA	NA	NA	FALSE
0001.peg.240	Thermogymnomonas_acidicola	gfam_3368	1	NA	NA	NA	NA	NA	FALSE
0001.peg.241	Thermogymnomonas_acidicola	gfam_3369	1	NA	NA	NA	NA	NA	FALSE
0001.peg.242	Thermogymnomonas_acidicola	gfam_3370	1	NA	NA	NA	NA	NA	FALSE
0001.peg.243	Thermogymnomonas_acidicola	gfam_3371	1	NA	NA	NA	NA	NA	FALSE
0001.peg.244	Thermogymnomonas_acidicola	gfam_1214	1	K09012	NA	NA	NA	NA	FALSE
0001.peg.245	Thermogymnomonas_acidicola	gfam_2196	1	K09682	NA	NA	NA	NA	FALSE
0001.peg.246	Thermogymnomonas_acidicola	gfam_3372	1	NA	NA	NA	NA	NA	FALSE
0001.peg.247	Thermogymnomonas_acidicola	gfam_3373	1	NA	NA	NA	NA	NA	FALSE
0001.peg.248	Thermogymnomonas_acidicola	gfam_3374	1	NA	NA	NA	NA	NA	FALSE
0001.peg.249	Thermogymnomonas_acidicola	gfam_1342	1	K12203	NA	NA	NA	NA	FALSE
0001.peg.250	Thermogymnomonas_acidicola	gfam_3375	1	NA	NA	NA	NA	NA	FALSE
0001.peg.251	Thermogymnomonas_acidicola	gfam_3376	1	NA	NA	NA	NA	NA	FALSE
0001.peg.252	Thermogymnomonas_acidicola	gfam_3377	1	NA	NA	NA	NA	NA	FALSE
0001.peg.253	Thermogymnomonas_acidicola	gfam_1051	1	K10716	NA	NA	NA	NA	FALSE
0001.peg.254	Thermogymnomonas_acidicola	gfam_1343	1	K02653	NA	NA	NA	NA	FALSE
0001.peg.255	Thermogymnomonas_acidicola	gfam_3378	1	NA	NA	NA	NA	NA	FALSE
0001.peg.256	Thermogymnomonas_acidicola	gfam_3379	1	NA	NA	NA	NA	NA	FALSE
0001.peg.257	Thermogymnomonas_acidicola	gfam_3380	1	NA	NA	NA	NA	NA	FALSE
0001.peg.258	Thermogymnomonas_acidicola	gfam_3381	1	NA	NA	NA	NA	NA	FALSE
0001.peg.259	Thermogymnomonas_acidicola	gfam_3382	1	NA	NA	NA	NA	NA	FALSE
0001.peg.260	Thermogymnomonas_acidicola	gfam_644	1	K11105	NA	NA	NA	NA	FALSE
0001.peg.261	Thermogymnomonas_acidicola	gfam_645	1	K01916	Metabolism	Metabolism of cofactors and vitamins	Nicotinate and nicotinamide metabolism	nadE, NAD+ synthase [EC:6.3.1.5]	FALSE
0001.peg.262	Thermogymnomonas_acidicola	gfam_3383	1	NA	NA	NA	NA	NA	FALSE
0001.peg.263	Thermogymnomonas_acidicola	gfam_646	1	NA	NA	NA	NA	NA	FALSE
0001.peg.264	Thermogymnomonas_acidicola	gfam_304	1	K18382	Metabolism	Carbohydrate metabolism	Propanoate metabolism	adh1, NAD+-dependent secondary alcohol dehydrogenase Adh1 [EC:1.1.1.-]	FALSE
0001.peg.265	Thermogymnomonas_acidicola	gfam_3384	1	NA	NA	NA	NA	NA	FALSE
0001.peg.266	Thermogymnomonas_acidicola	gfam_3385	1	NA	NA	NA	NA	NA	FALSE
0001.peg.267	Thermogymnomonas_acidicola	gfam_305	1	K14652	Metabolism	Metabolism of cofactors and vitamins	Riboflavin metabolism	ribBA, 3,4-dihydroxy 2-butanone 4-phosphate synthase / GTP cyclohydrolase II [EC:4.1.99.12 3.5.4.25]	FALSE
0001.peg.268	Thermogymnomonas_acidicola	gfam_639	1	K05929	Metabolism	Lipid metabolism	Glycerophospholipid metabolism	E2.1.1.103, NMT, phosphoethanolamine N-methyltransferase [EC:2.1.1.103]	FALSE
0001.peg.269	Thermogymnomonas_acidicola	gfam_2197	1	NA	NA	NA	NA	NA	FALSE
0001.peg.270	Thermogymnomonas_acidicola	gfam_979	1	K08177	NA	NA	NA	NA	FALSE
0001.peg.271	Thermogymnomonas_acidicola	gfam_3386	1	NA	NA	NA	NA	NA	FALSE
0001.peg.272	Thermogymnomonas_acidicola	gfam_3387	1	NA	NA	NA	NA	NA	FALSE
0001.peg.273	Thermogymnomonas_acidicola	gfam_450	1	K06001	Metabolism	Amino acid metabolism	Glycine, serine and threonine metabolism	trpB, tryptophan synthase beta chain [EC:4.2.1.20]	FALSE
0001.peg.274	Thermogymnomonas_acidicola	gfam_3388	1	NA	NA	NA	NA	NA	FALSE
0001.peg.275	Thermogymnomonas_acidicola	gfam_932	1	NA	NA	NA	NA	NA	FALSE
0001.peg.276	Thermogymnomonas_acidicola	gfam_3389	1	NA	NA	NA	NA	NA	FALSE
0001.peg.277	Thermogymnomonas_acidicola	gfam_3390	1	NA	NA	NA	NA	NA	FALSE
0001.peg.278	Thermogymnomonas_acidicola	gfam_933	1	K13497	Metabolism	Amino acid metabolism	Phenylalanine, tyrosine and tryptophan biosynthesis	trpGD, anthranilate synthase/phosphoribosyltransferase [EC:4.1.3.27 2.4.2.18]	FALSE
0001.peg.279	Thermogymnomonas_acidicola	gfam_3391	1	NA	NA	NA	NA	NA	FALSE
0001.peg.280	Thermogymnomonas_acidicola	gfam_934	1	K13498	Metabolism	Amino acid metabolism	Phenylalanine, tyrosine and tryptophan biosynthesis	trpCF, indole-3-glycerol phosphate synthase / phosphoribosylanthranilate isomerase [EC:4.1.1.48 5.3.1.24]	FALSE
0001.peg.281	Thermogymnomonas_acidicola	gfam_3392	1	NA	NA	NA	NA	NA	FALSE
0001.peg.282	Thermogymnomonas_acidicola	gfam_3393	1	NA	NA	NA	NA	NA	FALSE
0001.peg.283	Thermogymnomonas_acidicola	gfam_3394	1	NA	NA	NA	NA	NA	FALSE
0001.peg.284	Thermogymnomonas_acidicola	gfam_935	1	K13950	Metabolism	Metabolism of cofactors and vitamins	Folate biosynthesis	pabAB, para-aminobenzoate synthetase [EC:2.6.1.85]	FALSE
0001.peg.285	Thermogymnomonas_acidicola	gfam_3395	1	NA	NA	NA	NA	NA	FALSE
0001.peg.286	Thermogymnomonas_acidicola	gfam_3396	1	NA	NA	NA	NA	NA	FALSE
0001.peg.287	Thermogymnomonas_acidicola	gfam_936	1	K13950	Metabolism	Metabolism of cofactors and vitamins	Folate biosynthesis	pabAB, para-aminobenzoate synthetase [EC:2.6.1.85]	FALSE
0001.peg.288	Thermogymnomonas_acidicola	gfam_937	1	K13498	Metabolism	Amino acid metabolism	Phenylalanine, tyrosine and tryptophan biosynthesis	trpCF, indole-3-glycerol phosphate synthase / phosphoribosylanthranilate isomerase [EC:4.1.1.48 5.3.1.24]	FALSE
0001.peg.289	Thermogymnomonas_acidicola	gfam_198	2	K18430	Metabolism	Carbohydrate metabolism	Amino sugar and nucleotide sugar metabolism	legI, neuB2, N,N-diacetyllegionaminate synthase [EC:2.5.1.101]	FALSE
0001.peg.290	Thermogymnomonas_acidicola	gfam_3397	1	NA	NA	NA	NA	NA	FALSE
0001.peg.291	Thermogymnomonas_acidicola	gfam_451	1	K00873	Human Diseases	Cancers	Central carbon metabolism in cancer	PK, pyk, pyruvate kinase [EC:2.7.1.40]	FALSE
0001.peg.292	Thermogymnomonas_acidicola	gfam_3398	1	NA	NA	NA	NA	NA	FALSE
0001.peg.293	Thermogymnomonas_acidicola	gfam_57	1	K18370	Metabolism	Carbohydrate metabolism	Propanoate metabolism	adh3, alcohol dehydrogenase [EC:1.1.1.-]	FALSE
0001.peg.294	Thermogymnomonas_acidicola	gfam_3399	1	NA	NA	NA	NA	NA	FALSE
0001.peg.295	Thermogymnomonas_acidicola	gfam_1215	1	K14187	Metabolism	Amino acid metabolism	Phenylalanine, tyrosine and tryptophan biosynthesis	tyrA, chorismate mutase / prephenate dehydrogenase [EC:5.4.99.5 1.3.1.12]	FALSE
0001.peg.296	Thermogymnomonas_acidicola	gfam_252	1	K03775	NA	NA	NA	NA	FALSE
0001.peg.297	Thermogymnomonas_acidicola	gfam_452	1	K15396	NA	NA	NA	NA	FALSE
0001.peg.298	Thermogymnomonas_acidicola	gfam_453	1	NA	NA	NA	NA	NA	FALSE
0001.peg.299	Thermogymnomonas_acidicola	gfam_253	1	NA	NA	NA	NA	NA	FALSE
0001.peg.300	Thermogymnomonas_acidicola	gfam_254	1	NA	NA	NA	NA	NA	FALSE
0001.peg.301	Thermogymnomonas_acidicola	gfam_454	1	NA	NA	NA	NA	NA	FALSE
0001.peg.302	Thermogymnomonas_acidicola	gfam_3400	1	NA	NA	NA	NA	NA	FALSE
0001.peg.303	Thermogymnomonas_acidicola	gfam_3401	1	NA	NA	NA	NA	NA	FALSE
0001.peg.304	Thermogymnomonas_acidicola	gfam_1146	1	K08989	NA	NA	NA	NA	FALSE
0001.peg.305	Thermogymnomonas_acidicola	gfam_3402	1	NA	NA	NA	NA	NA	FALSE
0001.peg.306	Thermogymnomonas_acidicola	gfam_1662	1	K18457	NA	NA	NA	NA	FALSE
0001.peg.307	Thermogymnomonas_acidicola	gfam_1001	1	NA	NA	NA	NA	NA	FALSE
0001.peg.308	Thermogymnomonas_acidicola	gfam_3403	1	NA	NA	NA	NA	NA	FALSE
0001.peg.309	Thermogymnomonas_acidicola	gfam_807	1	K07057	NA	NA	NA	NA	FALSE
0001.peg.310	Thermogymnomonas_acidicola	gfam_3404	1	NA	NA	NA	NA	NA	FALSE
0001.peg.311	Thermogymnomonas_acidicola	gfam_3405	1	NA	NA	NA	NA	NA	FALSE
0001.peg.312	Thermogymnomonas_acidicola	gfam_203	2	K15577	Environmental Information Processing	Membrane transport	ABC transporters	nrtB, nasE, cynB, nitrate/nitrite transport system permease protein	FALSE
0001.peg.313	Thermogymnomonas_acidicola	gfam_3406	1	NA	NA	NA	NA	NA	FALSE
0001.peg.314	Thermogymnomonas_acidicola	gfam_203	2	K15577	Environmental Information Processing	Membrane transport	ABC transporters	nrtB, nasE, cynB, nitrate/nitrite transport system permease protein	FALSE
0001.peg.315	Thermogymnomonas_acidicola	gfam_277	1	K18232	Environmental Information Processing	Membrane transport	ABC transporters	oleC4, oleandomycin transport system ATP-binding protein	FALSE
0001.peg.316	Thermogymnomonas_acidicola	gfam_470	1	K10907	NA	NA	NA	NA	FALSE
0001.peg.317	Thermogymnomonas_acidicola	gfam_3407	1	NA	NA	NA	NA	NA	FALSE
0001.peg.318	Thermogymnomonas_acidicola	gfam_3408	1	NA	NA	NA	NA	NA	FALSE
0001.peg.319	Thermogymnomonas_acidicola	gfam_1161	1	K05968	NA	NA	NA	NA	FALSE
0001.peg.320	Thermogymnomonas_acidicola	gfam_1663	1	K18365	Metabolism	Overview	Degradation of aromatic compounds	bphI, xylK, nahM, tesG, 4-hydroxy-2-oxovalerate/4-hydroxy-2-oxohexanoate aldolase [EC:4.1.3.39 4.1.3.43]	FALSE
0001.peg.321	Thermogymnomonas_acidicola	gfam_3409	1	NA	NA	NA	NA	NA	FALSE
0001.peg.322	Thermogymnomonas_acidicola	gfam_814	2	K17749	Metabolism	Amino acid metabolism	Phenylalanine, tyrosine and tryptophan biosynthesis	hphCD, 3-benzylmalate isomerase [EC:4.2.1.-]	FALSE
0001.peg.323	Thermogymnomonas_acidicola	gfam_814	2	K17749	Metabolism	Amino acid metabolism	Phenylalanine, tyrosine and tryptophan biosynthesis	hphCD, 3-benzylmalate isomerase [EC:4.2.1.-]	FALSE
0001.peg.324	Thermogymnomonas_acidicola	gfam_998	1	K17749	Metabolism	Amino acid metabolism	Phenylalanine, tyrosine and tryptophan biosynthesis	hphCD, 3-benzylmalate isomerase [EC:4.2.1.-]	FALSE
0001.peg.325	Thermogymnomonas_acidicola	gfam_1216	2	K17750	Metabolism	Amino acid metabolism	Phenylalanine, tyrosine and tryptophan biosynthesis	hphB, 3-benzylmalate dehydrogenase [EC:1.1.1.-]	FALSE
0001.peg.326	Thermogymnomonas_acidicola	gfam_1664	1	K16422	Metabolism	Metabolism of terpenoids and polyketides	Biosynthesis of vancomycin group antibiotics	hmo, 4-hydroxymandelate oxidase [EC:1.1.3.46]	FALSE
0001.peg.327	Thermogymnomonas_acidicola	gfam_3410	1	NA	NA	NA	NA	NA	FALSE
0001.peg.328	Thermogymnomonas_acidicola	gfam_3411	1	NA	NA	NA	NA	NA	FALSE
0001.peg.329	Thermogymnomonas_acidicola	gfam_3412	1	NA	NA	NA	NA	NA	FALSE
0001.peg.330	Thermogymnomonas_acidicola	gfam_3413	1	NA	NA	NA	NA	NA	FALSE
0001.peg.331	Thermogymnomonas_acidicola	gfam_3414	1	NA	NA	NA	NA	NA	FALSE
0001.peg.332	Thermogymnomonas_acidicola	gfam_3415	1	NA	NA	NA	NA	NA	FALSE
0001.peg.333	Thermogymnomonas_acidicola	gfam_3416	1	NA	NA	NA	NA	NA	FALSE
0001.peg.334	Thermogymnomonas_acidicola	gfam_3417	1	NA	NA	NA	NA	NA	FALSE
0001.peg.335	Thermogymnomonas_acidicola	gfam_3418	1	NA	NA	NA	NA	NA	FALSE
0001.peg.336	Thermogymnomonas_acidicola	gfam_643	1	NA	NA	NA	NA	NA	FALSE
0001.peg.337	Thermogymnomonas_acidicola	gfam_3419	1	NA	NA	NA	NA	NA	FALSE
0001.peg.338	Thermogymnomonas_acidicola	gfam_120	1	NA	NA	NA	NA	NA	TRUE
0001.peg.339	Thermogymnomonas_acidicola	gfam_393	1	K06881	NA	NA	NA	NA	FALSE
0001.peg.340	Thermogymnomonas_acidicola	gfam_551	1	NA	NA	NA	NA	NA	FALSE
0001.peg.341	Thermogymnomonas_acidicola	gfam_3420	1	NA	NA	NA	NA	NA	FALSE
0001.peg.342	Thermogymnomonas_acidicola	gfam_550	1	NA	NA	NA	NA	NA	FALSE
0001.peg.343	Thermogymnomonas_acidicola	gfam_3421	1	NA	NA	NA	NA	NA	FALSE
0001.peg.344	Thermogymnomonas_acidicola	gfam_3422	1	NA	NA	NA	NA	NA	FALSE
0001.peg.345	Thermogymnomonas_acidicola	gfam_392	2	K07151	Genetic Information Processing	Folding, sorting and degradation	Protein processing in endoplasmic reticulum	STT3, dolichyl-diphosphooligosaccharide--protein glycosyltransferase [EC:2.4.99.18]	FALSE
0001.peg.346	Thermogymnomonas_acidicola	gfam_392	2	K07151	Genetic Information Processing	Folding, sorting and degradation	Protein processing in endoplasmic reticulum	STT3, dolichyl-diphosphooligosaccharide--protein glycosyltransferase [EC:2.4.99.18]	FALSE
0001.peg.347	Thermogymnomonas_acidicola	gfam_2198	1	K07151	Genetic Information Processing	Folding, sorting and degradation	Protein processing in endoplasmic reticulum	STT3, dolichyl-diphosphooligosaccharide--protein glycosyltransferase [EC:2.4.99.18]	FALSE
0001.peg.348	Thermogymnomonas_acidicola	gfam_3423	1	NA	NA	NA	NA	NA	FALSE
0001.peg.349	Thermogymnomonas_acidicola	gfam_3424	1	NA	NA	NA	NA	NA	FALSE
0001.peg.350	Thermogymnomonas_acidicola	gfam_1217	1	NA	NA	NA	NA	NA	FALSE
0001.peg.351	Thermogymnomonas_acidicola	gfam_3425	1	NA	NA	NA	NA	NA	FALSE
0001.peg.352	Thermogymnomonas_acidicola	gfam_3426	1	NA	NA	NA	NA	NA	FALSE
0001.peg.353	Thermogymnomonas_acidicola	gfam_3427	1	NA	NA	NA	NA	NA	FALSE
0001.peg.354	Thermogymnomonas_acidicola	gfam_119	1	K01890	Genetic Information Processing	Translation	Aminoacyl-tRNA biosynthesis	FARSB, pheT, phenylalanyl-tRNA synthetase beta chain [EC:6.1.1.20]	TRUE
0001.peg.355	Thermogymnomonas_acidicola	gfam_3428	1	NA	NA	NA	NA	NA	FALSE
0001.peg.356	Thermogymnomonas_acidicola	gfam_1008	1	NA	NA	NA	NA	NA	FALSE
0001.peg.357	Thermogymnomonas_acidicola	gfam_195	1	K18234	NA	NA	NA	NA	FALSE
0001.peg.358	Thermogymnomonas_acidicola	gfam_3429	1	NA	NA	NA	NA	NA	FALSE
0001.peg.359	Thermogymnomonas_acidicola	gfam_1367	1	NA	NA	NA	NA	NA	FALSE
0001.peg.360	Thermogymnomonas_acidicola	gfam_1368	1	K07164	NA	NA	NA	NA	FALSE
0001.peg.361	Thermogymnomonas_acidicola	gfam_1369	1	K02840	Metabolism	Glycan biosynthesis and metabolism	Lipopolysaccharide biosynthesis	waaB, rfaB, UDP-D-galactose:(glucosyl)LPS alpha-1,6-D-galactosyltransferase [EC:2.4.1.-]	FALSE
0001.peg.362	Thermogymnomonas_acidicola	gfam_1370	1	NA	NA	NA	NA	NA	FALSE
0001.peg.363	Thermogymnomonas_acidicola	gfam_1371	1	NA	NA	NA	NA	NA	FALSE
0001.peg.364	Thermogymnomonas_acidicola	gfam_1372	1	K08482	NA	NA	NA	NA	FALSE
0001.peg.365	Thermogymnomonas_acidicola	gfam_3430	1	NA	NA	NA	NA	NA	FALSE
0001.peg.366	Thermogymnomonas_acidicola	gfam_3431	1	NA	NA	NA	NA	NA	FALSE
0001.peg.367	Thermogymnomonas_acidicola	gfam_74	1	K12203	NA	NA	NA	NA	FALSE
0001.peg.368	Thermogymnomonas_acidicola	gfam_3432	1	NA	NA	NA	NA	NA	FALSE
0001.peg.369	Thermogymnomonas_acidicola	gfam_3433	1	NA	NA	NA	NA	NA	FALSE
0001.peg.370	Thermogymnomonas_acidicola	gfam_1373	1	NA	NA	NA	NA	NA	FALSE
0001.peg.371	Thermogymnomonas_acidicola	gfam_3434	1	NA	NA	NA	NA	NA	FALSE
0001.peg.372	Thermogymnomonas_acidicola	gfam_3435	1	NA	NA	NA	NA	NA	FALSE
0001.peg.373	Thermogymnomonas_acidicola	gfam_3436	1	NA	NA	NA	NA	NA	FALSE
0001.peg.374	Thermogymnomonas_acidicola	gfam_3437	1	NA	NA	NA	NA	NA	FALSE
0001.peg.375	Thermogymnomonas_acidicola	gfam_3438	1	NA	NA	NA	NA	NA	FALSE
0001.peg.376	Thermogymnomonas_acidicola	gfam_3439	1	NA	NA	NA	NA	NA	FALSE
0001.peg.377	Thermogymnomonas_acidicola	gfam_3440	1	NA	NA	NA	NA	NA	FALSE
0001.peg.378	Thermogymnomonas_acidicola	gfam_3441	1	NA	NA	NA	NA	NA	FALSE
0001.peg.379	Thermogymnomonas_acidicola	gfam_3442	1	NA	NA	NA	NA	NA	FALSE
0001.peg.380	Thermogymnomonas_acidicola	gfam_3443	1	NA	NA	NA	NA	NA	FALSE
0001.peg.381	Thermogymnomonas_acidicola	gfam_3444	1	NA	NA	NA	NA	NA	FALSE
0001.peg.382	Thermogymnomonas_acidicola	gfam_3445	1	NA	NA	NA	NA	NA	FALSE
0001.peg.383	Thermogymnomonas_acidicola	gfam_3446	1	NA	NA	NA	NA	NA	FALSE
0001.peg.384	Thermogymnomonas_acidicola	gfam_3447	1	NA	NA	NA	NA	NA	FALSE
0001.peg.385	Thermogymnomonas_acidicola	gfam_3448	1	NA	NA	NA	NA	NA	FALSE
0001.peg.386	Thermogymnomonas_acidicola	gfam_121	1	K06402	NA	NA	NA	NA	TRUE
0001.peg.387	Thermogymnomonas_acidicola	gfam_3449	1	NA	NA	NA	NA	NA	FALSE
0001.peg.388	Thermogymnomonas_acidicola	gfam_1639	1	NA	NA	NA	NA	NA	FALSE
0001.peg.389	Thermogymnomonas_acidicola	gfam_3450	1	NA	NA	NA	NA	NA	FALSE
0001.peg.390	Thermogymnomonas_acidicola	gfam_713	1	NA	NA	NA	NA	NA	FALSE
0001.peg.391	Thermogymnomonas_acidicola	gfam_322	1	K14597	Metabolism	Metabolism of terpenoids and polyketides	Carotenoid biosynthesis	cruC, chlorobactene glucosyltransferase	FALSE
0001.peg.392	Thermogymnomonas_acidicola	gfam_3451	1	NA	NA	NA	NA	NA	FALSE
0001.peg.393	Thermogymnomonas_acidicola	gfam_3452	1	NA	NA	NA	NA	NA	FALSE
0001.peg.394	Thermogymnomonas_acidicola	gfam_323	2	K16881	Metabolism	Carbohydrate metabolism	Amino sugar and nucleotide sugar metabolism	K16881, mannose-1-phosphate guanylyltransferase / phosphomannomutase [EC:2.7.7.13 5.4.2.8]	FALSE
0001.peg.395	Thermogymnomonas_acidicola	gfam_323	2	K16881	Metabolism	Carbohydrate metabolism	Amino sugar and nucleotide sugar metabolism	K16881, mannose-1-phosphate guanylyltransferase / phosphomannomutase [EC:2.7.7.13 5.4.2.8]	FALSE
0001.peg.396	Thermogymnomonas_acidicola	gfam_3453	1	NA	NA	NA	NA	NA	FALSE
0001.peg.397	Thermogymnomonas_acidicola	gfam_716	1	K17884	NA	NA	NA	NA	FALSE
0001.peg.398	Thermogymnomonas_acidicola	gfam_715	1	K18532	Genetic Information Processing	Translation	Ribosome biogenesis in eukaryotes	AK6, FAP7, adenylate kinase [EC:2.7.4.3]	FALSE
0001.peg.399	Thermogymnomonas_acidicola	gfam_433	2	K03601	Genetic Information Processing	Replication and repair	Mismatch repair	xseA, exodeoxyribonuclease VII large subunit [EC:3.1.11.6]	FALSE
0001.peg.400	Thermogymnomonas_acidicola	gfam_3454	1	NA	NA	NA	NA	NA	FALSE
0001.peg.401	Thermogymnomonas_acidicola	gfam_433	2	K03601	Genetic Information Processing	Replication and repair	Mismatch repair	xseA, exodeoxyribonuclease VII large subunit [EC:3.1.11.6]	FALSE
0001.peg.402	Thermogymnomonas_acidicola	gfam_325	1	K14215	Metabolism	Metabolism of terpenoids and polyketides	Terpenoid backbone biosynthesis	E2.5.1.86, trans,polycis-decaprenyl diphosphate synthase [EC:2.5.1.86]	FALSE
0001.peg.403	Thermogymnomonas_acidicola	gfam_3455	1	NA	NA	NA	NA	NA	FALSE
0001.peg.404	Thermogymnomonas_acidicola	gfam_3456	1	NA	NA	NA	NA	NA	FALSE
0001.peg.405	Thermogymnomonas_acidicola	gfam_3457	1	NA	NA	NA	NA	NA	FALSE
0001.peg.406	Thermogymnomonas_acidicola	gfam_164	1	K15429	NA	NA	NA	NA	TRUE
0001.peg.407	Thermogymnomonas_acidicola	gfam_3458	1	NA	NA	NA	NA	NA	FALSE
0001.peg.408	Thermogymnomonas_acidicola	gfam_163	1	K18692	NA	NA	NA	NA	TRUE
0001.peg.409	Thermogymnomonas_acidicola	gfam_3459	1	NA	NA	NA	NA	NA	FALSE
0001.peg.410	Thermogymnomonas_acidicola	gfam_1066	1	K11752	Metabolism	Metabolism of cofactors and vitamins	Riboflavin metabolism	ribD, diaminohydroxyphosphoribosylaminopyrimidine deaminase / 5-amino-6-(5-phosphoribosylamino)uracil reductase [EC:3.5.4.26 1.1.1.193]	FALSE
0001.peg.411	Thermogymnomonas_acidicola	gfam_3460	1	NA	NA	NA	NA	NA	FALSE
0001.peg.412	Thermogymnomonas_acidicola	gfam_714	1	K16182	Metabolism	Amino acid metabolism	Lysine biosynthesis	pylD, pyrrolysine biosynthesis protein PylD	FALSE
0001.peg.413	Thermogymnomonas_acidicola	gfam_3461	1	NA	NA	NA	NA	NA	FALSE
0001.peg.414	Thermogymnomonas_acidicola	gfam_3462	1	NA	NA	NA	NA	NA	FALSE
0001.peg.415	Thermogymnomonas_acidicola	gfam_324	1	K15635	Metabolism	Amino acid metabolism	Glycine, serine and threonine metabolism	apgM, 2,3-bisphosphoglycerate-independent phosphoglycerate mutase [EC:5.4.2.12]	FALSE
0001.peg.416	Thermogymnomonas_acidicola	gfam_3463	1	NA	NA	NA	NA	NA	FALSE
0001.peg.417	Thermogymnomonas_acidicola	gfam_3464	1	NA	NA	NA	NA	NA	FALSE
0001.peg.418	Thermogymnomonas_acidicola	gfam_3465	1	NA	NA	NA	NA	NA	FALSE
0001.peg.419	Thermogymnomonas_acidicola	gfam_3466	1	NA	NA	NA	NA	NA	FALSE
0001.peg.420	Thermogymnomonas_acidicola	gfam_3467	1	NA	NA	NA	NA	NA	FALSE
0001.peg.421	Thermogymnomonas_acidicola	gfam_165	1	K01880	Genetic Information Processing	Translation	Aminoacyl-tRNA biosynthesis	GARS, glyS1, glycyl-tRNA synthetase [EC:6.1.1.14]	TRUE
0001.peg.422	Thermogymnomonas_acidicola	gfam_3468	1	NA	NA	NA	NA	NA	FALSE
0001.peg.423	Thermogymnomonas_acidicola	gfam_3469	1	NA	NA	NA	NA	NA	FALSE
0001.peg.424	Thermogymnomonas_acidicola	gfam_1067	1	K18249	Metabolism	Xenobiotics biodegradation and metabolism	Aminobenzoate degradation	andAa, anthranilate 1,2-dioxygenase ferredoxin reductase subunit [EC:1.18.1.-]	FALSE
0001.peg.425	Thermogymnomonas_acidicola	gfam_3470	1	NA	NA	NA	NA	NA	FALSE
0001.peg.426	Thermogymnomonas_acidicola	gfam_3471	1	NA	NA	NA	NA	NA	FALSE
0001.peg.427	Thermogymnomonas_acidicola	gfam_717	1	K07090	NA	NA	NA	NA	FALSE
0001.peg.428	Thermogymnomonas_acidicola	gfam_525	1	K18287	NA	NA	NA	NA	FALSE
0001.peg.429	Thermogymnomonas_acidicola	gfam_3472	1	NA	NA	NA	NA	NA	FALSE
0001.peg.430	Thermogymnomonas_acidicola	gfam_3473	1	NA	NA	NA	NA	NA	FALSE
0001.peg.431	Thermogymnomonas_acidicola	gfam_281	1	K03466	NA	NA	NA	NA	FALSE
0001.peg.432	Thermogymnomonas_acidicola	gfam_3474	1	NA	NA	NA	NA	NA	FALSE
0001.peg.433	Thermogymnomonas_acidicola	gfam_1218	1	K16426	Metabolism	Metabolism of terpenoids and polyketides	Biosynthesis of vancomycin group antibiotics	dpgD, dehydration protein DpgD	FALSE
0001.peg.434	Thermogymnomonas_acidicola	gfam_3475	1	NA	NA	NA	NA	NA	FALSE
0001.peg.435	Thermogymnomonas_acidicola	gfam_3476	1	NA	NA	NA	NA	NA	FALSE
0001.peg.436	Thermogymnomonas_acidicola	gfam_3477	1	NA	NA	NA	NA	NA	FALSE
0001.peg.437	Thermogymnomonas_acidicola	gfam_3478	1	NA	NA	NA	NA	NA	FALSE
0001.peg.438	Thermogymnomonas_acidicola	gfam_3479	1	NA	NA	NA	NA	NA	FALSE
0001.peg.439	Thermogymnomonas_acidicola	gfam_1079	1	K15879	NA	NA	NA	NA	FALSE
0001.peg.440	Thermogymnomonas_acidicola	gfam_3480	1	NA	NA	NA	NA	NA	FALSE
0001.peg.441	Thermogymnomonas_acidicola	gfam_3481	1	NA	NA	NA	NA	NA	FALSE
0001.peg.442	Thermogymnomonas_acidicola	gfam_3482	1	NA	NA	NA	NA	NA	FALSE
0001.peg.443	Thermogymnomonas_acidicola	gfam_1080	1	K15878	NA	NA	NA	NA	FALSE
0001.peg.444	Thermogymnomonas_acidicola	gfam_3483	1	NA	NA	NA	NA	NA	FALSE
0001.peg.445	Thermogymnomonas_acidicola	gfam_445	1	K00845	Metabolism	Biosynthesis of other secondary metabolites	Butirosin and neomycin biosynthesis	glk, glucokinase [EC:2.7.1.2]	FALSE
0001.peg.446	Thermogymnomonas_acidicola	gfam_3484	1	NA	NA	NA	NA	NA	FALSE
0001.peg.447	Thermogymnomonas_acidicola	gfam_3485	1	NA	NA	NA	NA	NA	FALSE
0001.peg.448	Thermogymnomonas_acidicola	gfam_1374	1	K00752	NA	NA	NA	NA	FALSE
0001.peg.449	Thermogymnomonas_acidicola	gfam_3486	1	NA	NA	NA	NA	NA	FALSE
0001.peg.450	Thermogymnomonas_acidicola	gfam_286	1	K01500	Metabolism	Xenobiotics biodegradation and metabolism	Atrazine degradation	E3.5.4.-, [EC:3.5.4.-]	FALSE
0001.peg.451	Thermogymnomonas_acidicola	gfam_109	1	K16927	NA	NA	NA	NA	TRUE
0001.peg.452	Thermogymnomonas_acidicola	gfam_3487	1	NA	NA	NA	NA	NA	FALSE
0001.peg.453	Thermogymnomonas_acidicola	gfam_885	1	K13742	Human Diseases	Infectious diseases	Bacterial invasion of epithelial cells	ipgB1, protein IpgB1	FALSE
0001.peg.454	Thermogymnomonas_acidicola	gfam_63	1	K18557	Metabolism	Energy metabolism	Carbon fixation pathways in prokaryotes	frdB, NADH-dependent fumarate reductase subunit B [EC:1.3.1.6]	FALSE
0001.peg.455	Thermogymnomonas_acidicola	gfam_64	1	K18556	Metabolism	Energy metabolism	Carbon fixation pathways in prokaryotes	frdA, NADH-dependent fumarate reductase subunit A [EC:1.3.1.6]	FALSE
0001.peg.456	Thermogymnomonas_acidicola	gfam_3488	1	NA	NA	NA	NA	NA	FALSE
0001.peg.457	Thermogymnomonas_acidicola	gfam_3489	1	NA	NA	NA	NA	NA	FALSE
0001.peg.458	Thermogymnomonas_acidicola	gfam_3490	1	NA	NA	NA	NA	NA	FALSE
0001.peg.459	Thermogymnomonas_acidicola	gfam_536	1	K06335	NA	NA	NA	NA	FALSE
0001.peg.460	Thermogymnomonas_acidicola	gfam_535	1	K09012	NA	NA	NA	NA	FALSE
0001.peg.461	Thermogymnomonas_acidicola	gfam_214	1	K13542	Metabolism	Metabolism of cofactors and vitamins	Porphyrin and chlorophyll metabolism	cobA-hemD, uroporphyrinogen III methyltransferase / synthase [EC:2.1.1.107 4.2.1.75]	FALSE
0001.peg.462	Thermogymnomonas_acidicola	gfam_292	1	K01781	Metabolism	Xenobiotics biodegradation and metabolism	Aminobenzoate degradation	mdlA, mandelate racemase [EC:5.1.2.2]	FALSE
0001.peg.463	Thermogymnomonas_acidicola	gfam_3491	1	NA	NA	NA	NA	NA	FALSE
0001.peg.464	Thermogymnomonas_acidicola	gfam_553	1	K16370	Metabolism	Carbohydrate metabolism	Fructose and mannose metabolism	pfkB, 6-phosphofructokinase 2 [EC:2.7.1.11]	FALSE
0001.peg.465	Thermogymnomonas_acidicola	gfam_3492	1	NA	NA	NA	NA	NA	FALSE
0001.peg.466	Thermogymnomonas_acidicola	gfam_3493	1	NA	NA	NA	NA	NA	FALSE
0001.peg.467	Thermogymnomonas_acidicola	gfam_3494	1	NA	NA	NA	NA	NA	FALSE
0001.peg.468	Thermogymnomonas_acidicola	gfam_3495	1	NA	NA	NA	NA	NA	FALSE
0001.peg.469	Thermogymnomonas_acidicola	gfam_3496	1	NA	NA	NA	NA	NA	FALSE
0001.peg.470	Thermogymnomonas_acidicola	gfam_122	1	K18219	NA	NA	NA	NA	TRUE
0001.peg.471	Thermogymnomonas_acidicola	gfam_1375	1	NA	NA	NA	NA	NA	FALSE
0001.peg.472	Thermogymnomonas_acidicola	gfam_709	1	NA	NA	NA	NA	NA	FALSE
0001.peg.473	Thermogymnomonas_acidicola	gfam_3497	1	NA	NA	NA	NA	NA	FALSE
0001.peg.474	Thermogymnomonas_acidicola	gfam_3498	1	NA	NA	NA	NA	NA	FALSE
0001.peg.475	Thermogymnomonas_acidicola	gfam_3499	1	NA	NA	NA	NA	NA	FALSE
0001.peg.476	Thermogymnomonas_acidicola	gfam_710	1	K02011	Environmental Information Processing	Membrane transport	ABC transporters	afuB, fbpB, iron(III) transport system permease protein	FALSE
0001.peg.477	Thermogymnomonas_acidicola	gfam_3500	1	NA	NA	NA	NA	NA	FALSE
0001.peg.478	Thermogymnomonas_acidicola	gfam_3501	1	NA	NA	NA	NA	NA	FALSE
0001.peg.479	Thermogymnomonas_acidicola	gfam_767	1	K16697	NA	NA	NA	NA	FALSE
0001.peg.480	Thermogymnomonas_acidicola	gfam_3502	1	NA	NA	NA	NA	NA	FALSE
0001.peg.481	Thermogymnomonas_acidicola	gfam_711	1	K07029	NA	NA	NA	NA	FALSE
0001.peg.482	Thermogymnomonas_acidicola	gfam_3503	1	NA	NA	NA	NA	NA	FALSE
0001.peg.483	Thermogymnomonas_acidicola	gfam_3504	1	NA	NA	NA	NA	NA	FALSE
0001.peg.484	Thermogymnomonas_acidicola	gfam_3505	1	NA	NA	NA	NA	NA	FALSE
0001.peg.485	Thermogymnomonas_acidicola	gfam_712	1	K16937	Metabolism	Energy metabolism	Sulfur metabolism	doxD, thiosulfate dehydrogenase [quinone] large subunit [EC:1.8.5.2]	FALSE
0001.peg.486	Thermogymnomonas_acidicola	gfam_3506	1	NA	NA	NA	NA	NA	FALSE
0001.peg.487	Thermogymnomonas_acidicola	gfam_1291	1	K07050	NA	NA	NA	NA	FALSE
0001.peg.488	Thermogymnomonas_acidicola	gfam_3507	1	NA	NA	NA	NA	NA	FALSE
0001.peg.489	Thermogymnomonas_acidicola	gfam_162	1	K07050	NA	NA	NA	NA	TRUE
0001.peg.490	Thermogymnomonas_acidicola	gfam_227	1	K02191	Metabolism	Metabolism of cofactors and vitamins	Porphyrin and chlorophyll metabolism	cbiT, cobalt-precorrin-6B (C15)-methyltransferase [EC:2.1.1.196]	FALSE
0001.peg.491	Thermogymnomonas_acidicola	gfam_291	1	K15773	NA	NA	NA	NA	FALSE
0001.peg.492	Thermogymnomonas_acidicola	gfam_1081	1	NA	NA	NA	NA	NA	FALSE
0001.peg.493	Thermogymnomonas_acidicola	gfam_3508	1	NA	NA	NA	NA	NA	FALSE
0001.peg.494	Thermogymnomonas_acidicola	gfam_3509	1	NA	NA	NA	NA	NA	FALSE
0001.peg.495	Thermogymnomonas_acidicola	gfam_3510	1	NA	NA	NA	NA	NA	FALSE
0001.peg.496	Thermogymnomonas_acidicola	gfam_3511	1	NA	NA	NA	NA	NA	FALSE
0001.peg.497	Thermogymnomonas_acidicola	gfam_150	1	K09759	Genetic Information Processing	Translation	Aminoacyl-tRNA biosynthesis	aspC, nondiscriminating aspartyl-tRNA synthetase [EC:6.1.1.23]	TRUE
0001.peg.498	Thermogymnomonas_acidicola	gfam_3512	1	NA	NA	NA	NA	NA	FALSE
0001.peg.499	Thermogymnomonas_acidicola	gfam_421	1	K18673	NA	NA	NA	NA	FALSE
0001.peg.500	Thermogymnomonas_acidicola	gfam_3513	1	NA	NA	NA	NA	NA	FALSE
0001.peg.501	Thermogymnomonas_acidicola	gfam_3514	1	NA	NA	NA	NA	NA	FALSE
0001.peg.502	Thermogymnomonas_acidicola	gfam_3515	1	NA	NA	NA	NA	NA	FALSE
0001.peg.503	Thermogymnomonas_acidicola	gfam_1632	1	K18232	Environmental Information Processing	Membrane transport	ABC transporters	oleC4, oleandomycin transport system ATP-binding protein	FALSE
0001.peg.504	Thermogymnomonas_acidicola	gfam_3516	1	NA	NA	NA	NA	NA	FALSE
0001.peg.505	Thermogymnomonas_acidicola	gfam_3517	1	NA	NA	NA	NA	NA	FALSE
0001.peg.506	Thermogymnomonas_acidicola	gfam_3518	1	NA	NA	NA	NA	NA	FALSE
0001.peg.507	Thermogymnomonas_acidicola	gfam_3519	1	NA	NA	NA	NA	NA	FALSE
0001.peg.508	Thermogymnomonas_acidicola	gfam_3520	1	NA	NA	NA	NA	NA	FALSE
0001.peg.509	Thermogymnomonas_acidicola	gfam_3521	1	NA	NA	NA	NA	NA	FALSE
0001.peg.510	Thermogymnomonas_acidicola	gfam_455	1	K03404	Metabolism	Metabolism of cofactors and vitamins	Porphyrin and chlorophyll metabolism	chlD, bchD, magnesium chelatase subunit D [EC:6.6.1.1]	FALSE
0001.peg.511	Thermogymnomonas_acidicola	gfam_3522	1	NA	NA	NA	NA	NA	FALSE
0001.peg.512	Thermogymnomonas_acidicola	gfam_938	1	NA	NA	NA	NA	NA	FALSE
0001.peg.513	Thermogymnomonas_acidicola	gfam_939	1	K17462	Metabolism	Amino acid metabolism	Cysteine and methionine metabolism	yrrT, putative AdoMet-dependent methyltransferase [EC:2.1.1.-]	FALSE
0001.peg.514	Thermogymnomonas_acidicola	gfam_3523	1	NA	NA	NA	NA	NA	FALSE
0001.peg.515	Thermogymnomonas_acidicola	gfam_574	1	K00946	Metabolism	Metabolism of cofactors and vitamins	Thiamine metabolism	thiL, thiamine-monophosphate kinase [EC:2.7.4.16]	FALSE
0001.peg.516	Thermogymnomonas_acidicola	gfam_3524	1	NA	NA	NA	NA	NA	FALSE
0001.peg.517	Thermogymnomonas_acidicola	gfam_575	1	K07739	NA	NA	NA	NA	FALSE
0001.peg.518	Thermogymnomonas_acidicola	gfam_300	1	K14155	Metabolism	Amino acid metabolism	Cysteine and methionine metabolism	patB, malY, cystathione beta-lyase [EC:4.4.1.8]	FALSE
0001.peg.519	Thermogymnomonas_acidicola	gfam_3525	1	NA	NA	NA	NA	NA	FALSE
0001.peg.520	Thermogymnomonas_acidicola	gfam_1053	1	K01455	Metabolism	Carbohydrate metabolism	Glyoxylate and dicarboxylate metabolism	E3.5.1.49, formamidase [EC:3.5.1.49]	FALSE
0001.peg.521	Thermogymnomonas_acidicola	gfam_2199	1	NA	NA	NA	NA	NA	FALSE
0001.peg.522	Thermogymnomonas_acidicola	gfam_3526	1	NA	NA	NA	NA	NA	FALSE
0001.peg.523	Thermogymnomonas_acidicola	gfam_1046	1	K06915	NA	NA	NA	NA	FALSE
0001.peg.524	Thermogymnomonas_acidicola	gfam_3527	1	NA	NA	NA	NA	NA	FALSE
0001.peg.525	Thermogymnomonas_acidicola	gfam_3528	1	NA	NA	NA	NA	NA	FALSE
0001.peg.526	Thermogymnomonas_acidicola	gfam_3529	1	NA	NA	NA	NA	NA	FALSE
0001.peg.527	Thermogymnomonas_acidicola	gfam_3530	1	NA	NA	NA	NA	NA	FALSE
0001.peg.528	Thermogymnomonas_acidicola	gfam_1031	1	NA	NA	NA	NA	NA	FALSE
0001.peg.529	Thermogymnomonas_acidicola	gfam_3531	1	NA	NA	NA	NA	NA	FALSE
0001.peg.530	Thermogymnomonas_acidicola	gfam_3532	1	NA	NA	NA	NA	NA	FALSE
0001.peg.531	Thermogymnomonas_acidicola	gfam_1198	1	K10674	Metabolism	Amino acid metabolism	Glycine, serine and threonine metabolism	ectD, ectoine hydroxylase [EC:1.14.11.-]	FALSE
0001.peg.532	Thermogymnomonas_acidicola	gfam_3533	1	NA	NA	NA	NA	NA	FALSE
0001.peg.533	Thermogymnomonas_acidicola	gfam_3534	1	NA	NA	NA	NA	NA	FALSE
0001.peg.534	Thermogymnomonas_acidicola	gfam_3535	1	NA	NA	NA	NA	NA	FALSE
0001.peg.535	Thermogymnomonas_acidicola	gfam_2200	1	NA	NA	NA	NA	NA	FALSE
0001.peg.536	Thermogymnomonas_acidicola	gfam_3536	1	NA	NA	NA	NA	NA	FALSE
0001.peg.537	Thermogymnomonas_acidicola	gfam_3537	1	NA	NA	NA	NA	NA	FALSE
0001.peg.538	Thermogymnomonas_acidicola	gfam_3538	1	NA	NA	NA	NA	NA	FALSE
0001.peg.539	Thermogymnomonas_acidicola	gfam_1208	1	K08369	NA	NA	NA	NA	FALSE
0001.peg.540	Thermogymnomonas_acidicola	gfam_3539	1	NA	NA	NA	NA	NA	FALSE
0001.peg.541	Thermogymnomonas_acidicola	gfam_1219	1	NA	NA	NA	NA	NA	FALSE
0001.peg.542	Thermogymnomonas_acidicola	gfam_256	1	K07133	NA	NA	NA	NA	FALSE
0001.peg.543	Thermogymnomonas_acidicola	gfam_3540	1	NA	NA	NA	NA	NA	FALSE
0001.peg.544	Thermogymnomonas_acidicola	gfam_3541	1	NA	NA	NA	NA	NA	FALSE
0001.peg.545	Thermogymnomonas_acidicola	gfam_3542	1	NA	NA	NA	NA	NA	FALSE
0001.peg.546	Thermogymnomonas_acidicola	gfam_3543	1	NA	NA	NA	NA	NA	FALSE
0001.peg.547	Thermogymnomonas_acidicola	gfam_3544	1	NA	NA	NA	NA	NA	FALSE
0001.peg.548	Thermogymnomonas_acidicola	gfam_406	2	K18803	NA	NA	NA	NA	FALSE
0001.peg.549	Thermogymnomonas_acidicola	gfam_784	1	NA	NA	NA	NA	NA	FALSE
0001.peg.550	Thermogymnomonas_acidicola	gfam_3545	1	NA	NA	NA	NA	NA	FALSE
0001.peg.551	Thermogymnomonas_acidicola	gfam_3546	1	NA	NA	NA	NA	NA	FALSE
0001.peg.552	Thermogymnomonas_acidicola	gfam_3547	1	NA	NA	NA	NA	NA	FALSE
0001.peg.553	Thermogymnomonas_acidicola	gfam_3548	1	NA	NA	NA	NA	NA	FALSE
0001.peg.554	Thermogymnomonas_acidicola	gfam_193	1	K07492	NA	NA	NA	NA	FALSE
0001.peg.555	Thermogymnomonas_acidicola	gfam_1376	1	K06864	NA	NA	NA	NA	FALSE
0001.peg.556	Thermogymnomonas_acidicola	gfam_3549	1	NA	NA	NA	NA	NA	FALSE
0001.peg.557	Thermogymnomonas_acidicola	gfam_2201	1	K18326	Environmental Information Processing	Signal transduction	Two-component system	mdtD, MFS transporter, DHA2 family, putative multidrug resistance protein MdtD	FALSE
0001.peg.558	Thermogymnomonas_acidicola	gfam_3550	1	NA	NA	NA	NA	NA	FALSE
0001.peg.559	Thermogymnomonas_acidicola	gfam_3551	1	NA	NA	NA	NA	NA	FALSE
0001.peg.560	Thermogymnomonas_acidicola	gfam_3552	1	NA	NA	NA	NA	NA	FALSE
0001.peg.561	Thermogymnomonas_acidicola	gfam_718	1	K12673	Metabolism	Biosynthesis of other secondary metabolites	Clavulanic acid biosynthesis	ceaS, N2-(2-carboxyethyl)arginine synthase [EC:2.5.1.66]	FALSE
0001.peg.562	Thermogymnomonas_acidicola	gfam_3553	1	NA	NA	NA	NA	NA	FALSE
0001.peg.563	Thermogymnomonas_acidicola	gfam_3554	1	NA	NA	NA	NA	NA	FALSE
0001.peg.564	Thermogymnomonas_acidicola	gfam_3555	1	NA	NA	NA	NA	NA	FALSE
0001.peg.565	Thermogymnomonas_acidicola	gfam_3556	1	NA	NA	NA	NA	NA	FALSE
0001.peg.566	Thermogymnomonas_acidicola	gfam_3557	1	NA	NA	NA	NA	NA	FALSE
0001.peg.567	Thermogymnomonas_acidicola	gfam_3558	1	NA	NA	NA	NA	NA	FALSE
0001.peg.568	Thermogymnomonas_acidicola	gfam_999	1	NA	NA	NA	NA	NA	FALSE
0001.peg.569	Thermogymnomonas_acidicola	gfam_3559	1	NA	NA	NA	NA	NA	FALSE
0001.peg.570	Thermogymnomonas_acidicola	gfam_1844	2	NA	NA	NA	NA	NA	FALSE
0001.peg.571	Thermogymnomonas_acidicola	gfam_3560	1	NA	NA	NA	NA	NA	FALSE
0001.peg.572	Thermogymnomonas_acidicola	gfam_3561	1	NA	NA	NA	NA	NA	FALSE
0001.peg.573	Thermogymnomonas_acidicola	gfam_3562	1	NA	NA	NA	NA	NA	FALSE
0001.peg.574	Thermogymnomonas_acidicola	gfam_1082	2	K16150	Metabolism	Carbohydrate metabolism	Starch and sucrose metabolism	K16150, glycogen(starch) synthase [EC:2.4.1.11]	FALSE
0001.peg.575	Thermogymnomonas_acidicola	gfam_1082	2	K16150	Metabolism	Carbohydrate metabolism	Starch and sucrose metabolism	K16150, glycogen(starch) synthase [EC:2.4.1.11]	FALSE
0001.peg.576	Thermogymnomonas_acidicola	gfam_3563	1	NA	NA	NA	NA	NA	FALSE
0001.peg.577	Thermogymnomonas_acidicola	gfam_3564	1	NA	NA	NA	NA	NA	FALSE
0001.peg.578	Thermogymnomonas_acidicola	gfam_3565	1	NA	NA	NA	NA	NA	FALSE
0001.peg.579	Thermogymnomonas_acidicola	gfam_3566	1	NA	NA	NA	NA	NA	FALSE
0001.peg.580	Thermogymnomonas_acidicola	gfam_3567	1	NA	NA	NA	NA	NA	FALSE
0001.peg.581	Thermogymnomonas_acidicola	gfam_3568	1	NA	NA	NA	NA	NA	FALSE
0001.peg.582	Thermogymnomonas_acidicola	gfam_2202	1	NA	NA	NA	NA	NA	FALSE
0001.peg.583	Thermogymnomonas_acidicola	gfam_3569	1	NA	NA	NA	NA	NA	FALSE
0001.peg.584	Thermogymnomonas_acidicola	gfam_1844	2	NA	NA	NA	NA	NA	FALSE
0001.peg.585	Thermogymnomonas_acidicola	gfam_360	1	K17250	NA	NA	NA	NA	FALSE
0001.peg.586	Thermogymnomonas_acidicola	gfam_1665	1	K07011	NA	NA	NA	NA	FALSE
0001.peg.587	Thermogymnomonas_acidicola	gfam_3570	1	NA	NA	NA	NA	NA	FALSE
0001.peg.588	Thermogymnomonas_acidicola	gfam_2203	1	K18836	Metabolism	Metabolism of terpenoids and polyketides	Biosynthesis of vancomycin group antibiotics	vcaE, reductase VcaE	FALSE
0001.peg.589	Thermogymnomonas_acidicola	gfam_3571	1	NA	NA	NA	NA	NA	FALSE
0001.peg.590	Thermogymnomonas_acidicola	gfam_1666	1	NA	NA	NA	NA	NA	FALSE
0001.peg.591	Thermogymnomonas_acidicola	gfam_1626	1	NA	NA	NA	NA	NA	FALSE
0001.peg.592	Thermogymnomonas_acidicola	gfam_49	1	K00425	Environmental Information Processing	Signal transduction	Two-component system	cydA, cytochrome d ubiquinol oxidase subunit I [EC:1.10.3.-]	FALSE
0001.peg.593	Thermogymnomonas_acidicola	gfam_3572	1	NA	NA	NA	NA	NA	FALSE
0001.peg.594	Thermogymnomonas_acidicola	gfam_3573	1	NA	NA	NA	NA	NA	FALSE
0001.peg.595	Thermogymnomonas_acidicola	gfam_26	1	NA	NA	NA	NA	NA	FALSE
0001.peg.596	Thermogymnomonas_acidicola	gfam_708	1	K16881	Metabolism	Carbohydrate metabolism	Amino sugar and nucleotide sugar metabolism	K16881, mannose-1-phosphate guanylyltransferase / phosphomannomutase [EC:2.7.7.13 5.4.2.8]	FALSE
0001.peg.597	Thermogymnomonas_acidicola	gfam_3574	1	NA	NA	NA	NA	NA	FALSE
0001.peg.598	Thermogymnomonas_acidicola	gfam_707	1	K15856	Metabolism	Carbohydrate metabolism	Amino sugar and nucleotide sugar metabolism	rmd, GDP-4-dehydro-6-deoxy-D-mannose reductase [EC:1.1.1.281]	FALSE
0001.peg.599	Thermogymnomonas_acidicola	gfam_601	1	K16438	Metabolism	Metabolism of terpenoids and polyketides	Biosynthesis of vancomycin group antibiotics	evaD, epimerase EvaD	FALSE
0001.peg.600	Thermogymnomonas_acidicola	gfam_196	1	K16698	NA	NA	NA	NA	FALSE
0001.peg.601	Thermogymnomonas_acidicola	gfam_2204	1	NA	NA	NA	NA	NA	FALSE
0001.peg.602	Thermogymnomonas_acidicola	gfam_3575	1	NA	NA	NA	NA	NA	FALSE
0001.peg.603	Thermogymnomonas_acidicola	gfam_1667	1	K16555	NA	NA	NA	NA	FALSE
0001.peg.604	Thermogymnomonas_acidicola	gfam_3576	1	NA	NA	NA	NA	NA	FALSE
0001.peg.605	Thermogymnomonas_acidicola	gfam_3577	1	NA	NA	NA	NA	NA	FALSE
0001.peg.606	Thermogymnomonas_acidicola	gfam_1083	1	K16328	Metabolism	Nucleotide metabolism	Pyrimidine metabolism	psuK, pseudouridine kinase [EC:2.7.1.83]	FALSE
0001.peg.607	Thermogymnomonas_acidicola	gfam_3578	1	NA	NA	NA	NA	NA	FALSE
0001.peg.608	Thermogymnomonas_acidicola	gfam_1220	1	K01686	Metabolism	Carbohydrate metabolism	Pentose and glucuronate interconversions	uxuA, mannonate dehydratase [EC:4.2.1.8]	FALSE
0001.peg.609	Thermogymnomonas_acidicola	gfam_3579	1	NA	NA	NA	NA	NA	FALSE
0001.peg.610	Thermogymnomonas_acidicola	gfam_3580	1	NA	NA	NA	NA	NA	FALSE
0001.peg.611	Thermogymnomonas_acidicola	gfam_3581	1	NA	NA	NA	NA	NA	FALSE
0001.peg.612	Thermogymnomonas_acidicola	gfam_3582	1	NA	NA	NA	NA	NA	FALSE
0001.peg.613	Thermogymnomonas_acidicola	gfam_3583	1	NA	NA	NA	NA	NA	FALSE
0001.peg.614	Thermogymnomonas_acidicola	gfam_3584	1	NA	NA	NA	NA	NA	FALSE
0001.peg.615	Thermogymnomonas_acidicola	gfam_1590	1	K17328	Environmental Information Processing	Membrane transport	ABC transporters	bxlG, xylobiose transport system permease protein	FALSE
0001.peg.616	Thermogymnomonas_acidicola	gfam_1582	1	K17327	Environmental Information Processing	Membrane transport	ABC transporters	bxlF, xylobiose transport system permease protein	FALSE
0001.peg.617	Thermogymnomonas_acidicola	gfam_1553	1	NA	NA	NA	NA	NA	FALSE
0001.peg.618	Thermogymnomonas_acidicola	gfam_3585	1	NA	NA	NA	NA	NA	FALSE
0001.peg.619	Thermogymnomonas_acidicola	gfam_1294	1	K17315	Environmental Information Processing	Membrane transport	ABC transporters	gtsA, glcE, glucose/mannose transport system substrate-binding protein	FALSE
0001.peg.620	Thermogymnomonas_acidicola	gfam_2205	1	NA	NA	NA	NA	NA	FALSE
0001.peg.621	Thermogymnomonas_acidicola	gfam_3586	1	NA	NA	NA	NA	NA	FALSE
0001.peg.622	Thermogymnomonas_acidicola	gfam_3587	1	NA	NA	NA	NA	NA	FALSE
0001.peg.623	Thermogymnomonas_acidicola	gfam_3588	1	NA	NA	NA	NA	NA	FALSE
0001.peg.624	Thermogymnomonas_acidicola	gfam_1084	1	K04655	NA	NA	NA	NA	FALSE
0001.peg.625	Thermogymnomonas_acidicola	gfam_3589	1	NA	NA	NA	NA	NA	FALSE
0001.peg.626	Thermogymnomonas_acidicola	gfam_356	1	K06409	NA	NA	NA	NA	FALSE
0001.peg.627	Thermogymnomonas_acidicola	gfam_3590	1	NA	NA	NA	NA	NA	FALSE
0001.peg.628	Thermogymnomonas_acidicola	gfam_3591	1	NA	NA	NA	NA	NA	FALSE
0001.peg.629	Thermogymnomonas_acidicola	gfam_3592	1	NA	NA	NA	NA	NA	FALSE
0001.peg.630	Thermogymnomonas_acidicola	gfam_3593	1	NA	NA	NA	NA	NA	FALSE
0001.peg.631	Thermogymnomonas_acidicola	gfam_3594	1	NA	NA	NA	NA	NA	FALSE
0001.peg.632	Thermogymnomonas_acidicola	gfam_3595	1	NA	NA	NA	NA	NA	FALSE
0001.peg.633	Thermogymnomonas_acidicola	gfam_2206	1	NA	NA	NA	NA	NA	FALSE
0001.peg.634	Thermogymnomonas_acidicola	gfam_1668	1	NA	NA	NA	NA	NA	FALSE
0001.peg.635	Thermogymnomonas_acidicola	gfam_3596	1	NA	NA	NA	NA	NA	FALSE
0001.peg.636	Thermogymnomonas_acidicola	gfam_940	1	K11216	NA	NA	NA	NA	FALSE
0001.peg.637	Thermogymnomonas_acidicola	gfam_3597	1	NA	NA	NA	NA	NA	FALSE
0001.peg.638	Thermogymnomonas_acidicola	gfam_1315	1	K15770	Environmental Information Processing	Membrane transport	ABC transporters	cycB, ganO, arabinogalactan oligomer / maltooligosaccharide transport system substrate-binding protein	FALSE
0001.peg.639	Thermogymnomonas_acidicola	gfam_3598	1	NA	NA	NA	NA	NA	FALSE
0001.peg.640	Thermogymnomonas_acidicola	gfam_3599	1	NA	NA	NA	NA	NA	FALSE
0001.peg.641	Thermogymnomonas_acidicola	gfam_1316	1	K17330	Environmental Information Processing	Membrane transport	ABC transporters	dasB, N,N-diacetylchitobiose transport system permease protein	FALSE
0001.peg.642	Thermogymnomonas_acidicola	gfam_3600	1	NA	NA	NA	NA	NA	FALSE
0001.peg.643	Thermogymnomonas_acidicola	gfam_1317	1	K17328	Environmental Information Processing	Membrane transport	ABC transporters	bxlG, xylobiose transport system permease protein	FALSE
0001.peg.644	Thermogymnomonas_acidicola	gfam_3601	1	NA	NA	NA	NA	NA	FALSE
0001.peg.645	Thermogymnomonas_acidicola	gfam_3602	1	NA	NA	NA	NA	NA	FALSE
0001.peg.646	Thermogymnomonas_acidicola	gfam_3603	1	NA	NA	NA	NA	NA	FALSE
0001.peg.647	Thermogymnomonas_acidicola	gfam_3604	1	NA	NA	NA	NA	NA	FALSE
0001.peg.648	Thermogymnomonas_acidicola	gfam_3605	1	NA	NA	NA	NA	NA	FALSE
0001.peg.649	Thermogymnomonas_acidicola	gfam_72	3	K18820	NA	NA	NA	NA	FALSE
0001.peg.650	Thermogymnomonas_acidicola	gfam_3606	1	NA	NA	NA	NA	NA	FALSE
0001.peg.651	Thermogymnomonas_acidicola	gfam_3607	1	NA	NA	NA	NA	NA	FALSE
0001.peg.652	Thermogymnomonas_acidicola	gfam_3608	1	NA	NA	NA	NA	NA	FALSE
0001.peg.653	Thermogymnomonas_acidicola	gfam_3609	1	NA	NA	NA	NA	NA	FALSE
0001.peg.654	Thermogymnomonas_acidicola	gfam_1165	1	K07069	NA	NA	NA	NA	FALSE
0001.peg.655	Thermogymnomonas_acidicola	gfam_3610	1	NA	NA	NA	NA	NA	FALSE
0001.peg.656	Thermogymnomonas_acidicola	gfam_3611	1	NA	NA	NA	NA	NA	FALSE
0001.peg.657	Thermogymnomonas_acidicola	gfam_1190	1	NA	NA	NA	NA	NA	FALSE
0001.peg.658	Thermogymnomonas_acidicola	gfam_815	1	K05818	NA	NA	NA	NA	FALSE
0001.peg.659	Thermogymnomonas_acidicola	gfam_3612	1	NA	NA	NA	NA	NA	FALSE
0001.peg.660	Thermogymnomonas_acidicola	gfam_3613	1	NA	NA	NA	NA	NA	FALSE
0001.peg.661	Thermogymnomonas_acidicola	gfam_3614	1	NA	NA	NA	NA	NA	FALSE
0001.peg.662	Thermogymnomonas_acidicola	gfam_3615	1	NA	NA	NA	NA	NA	FALSE
0001.peg.663	Thermogymnomonas_acidicola	gfam_3616	1	NA	NA	NA	NA	NA	FALSE
0001.peg.664	Thermogymnomonas_acidicola	gfam_3617	1	NA	NA	NA	NA	NA	FALSE
0001.peg.665	Thermogymnomonas_acidicola	gfam_2207	1	NA	NA	NA	NA	NA	FALSE
0001.peg.666	Thermogymnomonas_acidicola	gfam_13	2	K01220	Metabolism	Carbohydrate metabolism	Galactose metabolism	E3.2.1.85, lacG, 6-phospho-beta-galactosidase [EC:3.2.1.85]	FALSE
0001.peg.667	Thermogymnomonas_acidicola	gfam_13	2	K01220	Metabolism	Carbohydrate metabolism	Galactose metabolism	E3.2.1.85, lacG, 6-phospho-beta-galactosidase [EC:3.2.1.85]	FALSE
0001.peg.668	Thermogymnomonas_acidicola	gfam_2208	1	NA	NA	NA	NA	NA	FALSE
0001.peg.669	Thermogymnomonas_acidicola	gfam_3618	1	NA	NA	NA	NA	NA	FALSE
0001.peg.670	Thermogymnomonas_acidicola	gfam_1221	1	K15635	Metabolism	Amino acid metabolism	Glycine, serine and threonine metabolism	apgM, 2,3-bisphosphoglycerate-independent phosphoglycerate mutase [EC:5.4.2.12]	FALSE
0001.peg.671	Thermogymnomonas_acidicola	gfam_3619	1	NA	NA	NA	NA	NA	FALSE
0001.peg.672	Thermogymnomonas_acidicola	gfam_1085	1	NA	NA	NA	NA	NA	FALSE
0001.peg.673	Thermogymnomonas_acidicola	gfam_3620	1	NA	NA	NA	NA	NA	FALSE
0001.peg.674	Thermogymnomonas_acidicola	gfam_3621	1	NA	NA	NA	NA	NA	FALSE
0001.peg.675	Thermogymnomonas_acidicola	gfam_3622	1	NA	NA	NA	NA	NA	FALSE
0001.peg.676	Thermogymnomonas_acidicola	gfam_3623	1	NA	NA	NA	NA	NA	FALSE
0001.peg.677	Thermogymnomonas_acidicola	gfam_3624	1	NA	NA	NA	NA	NA	FALSE
0001.peg.678	Thermogymnomonas_acidicola	gfam_867	1	K16173	Metabolism	Xenobiotics biodegradation and metabolism	Benzoate degradation	E1.3.99.32, glutaryl-CoA dehydrogenase (non-decarboxylating) [EC:1.3.99.32]	FALSE
0001.peg.679	Thermogymnomonas_acidicola	gfam_3625	1	NA	NA	NA	NA	NA	FALSE
0001.peg.680	Thermogymnomonas_acidicola	gfam_6	1	K18455	NA	NA	NA	NA	FALSE
0001.peg.681	Thermogymnomonas_acidicola	gfam_3626	1	NA	NA	NA	NA	NA	FALSE
0001.peg.682	Thermogymnomonas_acidicola	gfam_418	1	NA	NA	NA	NA	NA	FALSE
0001.peg.683	Thermogymnomonas_acidicola	gfam_1200	1	K13276	NA	NA	NA	NA	FALSE
0001.peg.684	Thermogymnomonas_acidicola	gfam_3627	1	NA	NA	NA	NA	NA	FALSE
0001.peg.685	Thermogymnomonas_acidicola	gfam_3628	1	NA	NA	NA	NA	NA	FALSE
0001.peg.686	Thermogymnomonas_acidicola	gfam_1150	1	K06044	Metabolism	Carbohydrate metabolism	Starch and sucrose metabolism	treY, glgY, (1->4)-alpha-D-glucan 1-alpha-D-glucosylmutase [EC:5.4.99.15]	FALSE
0001.peg.687	Thermogymnomonas_acidicola	gfam_3629	1	NA	NA	NA	NA	NA	FALSE
0001.peg.688	Thermogymnomonas_acidicola	gfam_3630	1	NA	NA	NA	NA	NA	FALSE
0001.peg.689	Thermogymnomonas_acidicola	gfam_3631	1	NA	NA	NA	NA	NA	FALSE
0001.peg.690	Thermogymnomonas_acidicola	gfam_1151	1	K16147	Metabolism	Carbohydrate metabolism	Starch and sucrose metabolism	glgE, starch synthase (maltosyl-transferring) [EC:2.4.99.16]	FALSE
0001.peg.691	Thermogymnomonas_acidicola	gfam_1152	1	K16147	Metabolism	Carbohydrate metabolism	Starch and sucrose metabolism	glgE, starch synthase (maltosyl-transferring) [EC:2.4.99.16]	FALSE
0001.peg.692	Thermogymnomonas_acidicola	gfam_3632	1	NA	NA	NA	NA	NA	FALSE
0001.peg.693	Thermogymnomonas_acidicola	gfam_3633	1	NA	NA	NA	NA	NA	FALSE
0001.peg.694	Thermogymnomonas_acidicola	gfam_3634	1	NA	NA	NA	NA	NA	FALSE
0001.peg.695	Thermogymnomonas_acidicola	gfam_3635	1	NA	NA	NA	NA	NA	FALSE
0001.peg.696	Thermogymnomonas_acidicola	gfam_3636	1	NA	NA	NA	NA	NA	FALSE
0001.peg.697	Thermogymnomonas_acidicola	gfam_3637	1	NA	NA	NA	NA	NA	FALSE
0001.peg.698	Thermogymnomonas_acidicola	gfam_1359	1	K08719	NA	NA	NA	NA	FALSE
0001.peg.699	Thermogymnomonas_acidicola	gfam_1340	1	K05992	NA	NA	NA	NA	FALSE
0001.peg.700	Thermogymnomonas_acidicola	gfam_3638	1	NA	NA	NA	NA	NA	FALSE
0001.peg.701	Thermogymnomonas_acidicola	gfam_3639	1	NA	NA	NA	NA	NA	FALSE
0001.peg.702	Thermogymnomonas_acidicola	gfam_3640	1	NA	NA	NA	NA	NA	FALSE
0001.peg.703	Thermogymnomonas_acidicola	gfam_3641	1	NA	NA	NA	NA	NA	FALSE
0001.peg.704	Thermogymnomonas_acidicola	gfam_3642	1	NA	NA	NA	NA	NA	FALSE
0001.peg.705	Thermogymnomonas_acidicola	gfam_1341	1	K06044	Metabolism	Carbohydrate metabolism	Starch and sucrose metabolism	treY, glgY, (1->4)-alpha-D-glucan 1-alpha-D-glucosylmutase [EC:5.4.99.15]	FALSE
0001.peg.706	Thermogymnomonas_acidicola	gfam_3643	1	NA	NA	NA	NA	NA	FALSE
0001.peg.707	Thermogymnomonas_acidicola	gfam_406	2	K18803	NA	NA	NA	NA	FALSE
0001.peg.708	Thermogymnomonas_acidicola	gfam_3644	1	NA	NA	NA	NA	NA	FALSE
0001.peg.709	Thermogymnomonas_acidicola	gfam_3645	1	NA	NA	NA	NA	NA	FALSE
0001.peg.710	Thermogymnomonas_acidicola	gfam_3646	1	NA	NA	NA	NA	NA	FALSE
0001.peg.711	Thermogymnomonas_acidicola	gfam_2209	1	K15342	NA	NA	NA	NA	FALSE
0001.peg.712	Thermogymnomonas_acidicola	gfam_3647	1	NA	NA	NA	NA	NA	FALSE
0001.peg.713	Thermogymnomonas_acidicola	gfam_3648	1	NA	NA	NA	NA	NA	FALSE
0001.peg.714	Thermogymnomonas_acidicola	gfam_1337	1	K12257	Environmental Information Processing	Membrane transport	Bacterial secretion system	secDF, SecD/SecF fusion protein	FALSE
0001.peg.715	Thermogymnomonas_acidicola	gfam_3649	1	NA	NA	NA	NA	NA	FALSE
0001.peg.716	Thermogymnomonas_acidicola	gfam_3650	1	NA	NA	NA	NA	NA	FALSE
0001.peg.717	Thermogymnomonas_acidicola	gfam_1377	1	NA	NA	NA	NA	NA	FALSE
0001.peg.718	Thermogymnomonas_acidicola	gfam_3651	1	NA	NA	NA	NA	NA	FALSE
0001.peg.719	Thermogymnomonas_acidicola	gfam_3652	1	NA	NA	NA	NA	NA	FALSE
0001.peg.720	Thermogymnomonas_acidicola	gfam_3653	1	NA	NA	NA	NA	NA	FALSE
0001.peg.721	Thermogymnomonas_acidicola	gfam_2210	1	K16199	Environmental Information Processing	Membrane transport	ABC transporters	dppE, dipeptide transport system substrate-binding protein	FALSE
0001.peg.722	Thermogymnomonas_acidicola	gfam_3654	1	NA	NA	NA	NA	NA	FALSE
0001.peg.723	Thermogymnomonas_acidicola	gfam_837	2	K16200	Environmental Information Processing	Membrane transport	ABC transporters	dppB1, dipeptide transport system permease protein	FALSE
0001.peg.724	Thermogymnomonas_acidicola	gfam_3655	1	NA	NA	NA	NA	NA	FALSE
0001.peg.725	Thermogymnomonas_acidicola	gfam_3656	1	NA	NA	NA	NA	NA	FALSE
0001.peg.726	Thermogymnomonas_acidicola	gfam_838	2	K16201	Environmental Information Processing	Membrane transport	ABC transporters	dppC1, dipeptide transport system permease protein	FALSE
0001.peg.727	Thermogymnomonas_acidicola	gfam_3657	1	NA	NA	NA	NA	NA	FALSE
0001.peg.728	Thermogymnomonas_acidicola	gfam_729	2	K18232	Environmental Information Processing	Membrane transport	ABC transporters	oleC4, oleandomycin transport system ATP-binding protein	FALSE
0001.peg.729	Thermogymnomonas_acidicola	gfam_729	2	K18232	Environmental Information Processing	Membrane transport	ABC transporters	oleC4, oleandomycin transport system ATP-binding protein	FALSE
0001.peg.730	Thermogymnomonas_acidicola	gfam_1086	2	K04034	Metabolism	Metabolism of cofactors and vitamins	Porphyrin and chlorophyll metabolism	bchE, anaerobic magnesium-protoporphyrin IX monomethyl ester cyclase [EC:4.-.-.-]	FALSE
0001.peg.731	Thermogymnomonas_acidicola	gfam_1086	2	K04034	Metabolism	Metabolism of cofactors and vitamins	Porphyrin and chlorophyll metabolism	bchE, anaerobic magnesium-protoporphyrin IX monomethyl ester cyclase [EC:4.-.-.-]	FALSE
0001.peg.732	Thermogymnomonas_acidicola	gfam_3658	1	NA	NA	NA	NA	NA	FALSE
0001.peg.733	Thermogymnomonas_acidicola	gfam_1223	1	K16260	Metabolism	Energy metabolism	Methane metabolism	mxaD, mxaD protein	FALSE
0001.peg.734	Thermogymnomonas_acidicola	gfam_2211	1	NA	NA	NA	NA	NA	FALSE
0001.peg.735	Thermogymnomonas_acidicola	gfam_3659	1	NA	NA	NA	NA	NA	FALSE
0001.peg.736	Thermogymnomonas_acidicola	gfam_3660	1	NA	NA	NA	NA	NA	FALSE
0001.peg.737	Thermogymnomonas_acidicola	gfam_3661	1	NA	NA	NA	NA	NA	FALSE
0001.peg.738	Thermogymnomonas_acidicola	gfam_435	1	K07116	NA	NA	NA	NA	FALSE
0001.peg.739	Thermogymnomonas_acidicola	gfam_3662	1	NA	NA	NA	NA	NA	FALSE
0001.peg.740	Thermogymnomonas_acidicola	gfam_3663	1	NA	NA	NA	NA	NA	FALSE
0001.peg.741	Thermogymnomonas_acidicola	gfam_3664	1	NA	NA	NA	NA	NA	FALSE
0001.peg.742	Thermogymnomonas_acidicola	gfam_3665	1	NA	NA	NA	NA	NA	FALSE
0001.peg.743	Thermogymnomonas_acidicola	gfam_3666	1	NA	NA	NA	NA	NA	FALSE
0001.peg.744	Thermogymnomonas_acidicola	gfam_3667	1	NA	NA	NA	NA	NA	FALSE
0001.peg.745	Thermogymnomonas_acidicola	gfam_3668	1	NA	NA	NA	NA	NA	FALSE
0001.peg.746	Thermogymnomonas_acidicola	gfam_3669	1	NA	NA	NA	NA	NA	FALSE
0001.peg.747	Thermogymnomonas_acidicola	gfam_3670	1	NA	NA	NA	NA	NA	FALSE
0001.peg.748	Thermogymnomonas_acidicola	gfam_3671	1	NA	NA	NA	NA	NA	FALSE
0001.peg.749	Thermogymnomonas_acidicola	gfam_3672	1	NA	NA	NA	NA	NA	FALSE
0001.peg.750	Thermogymnomonas_acidicola	gfam_1669	1	K16239	NA	NA	NA	NA	FALSE
0001.peg.751	Thermogymnomonas_acidicola	gfam_3673	1	NA	NA	NA	NA	NA	FALSE
0001.peg.752	Thermogymnomonas_acidicola	gfam_3674	1	NA	NA	NA	NA	NA	FALSE
0001.peg.753	Thermogymnomonas_acidicola	gfam_3675	1	NA	NA	NA	NA	NA	FALSE
0001.peg.754	Thermogymnomonas_acidicola	gfam_3676	1	NA	NA	NA	NA	NA	FALSE
0001.peg.755	Thermogymnomonas_acidicola	gfam_3677	1	NA	NA	NA	NA	NA	FALSE
0001.peg.756	Thermogymnomonas_acidicola	gfam_3678	1	NA	NA	NA	NA	NA	FALSE
0001.peg.757	Thermogymnomonas_acidicola	gfam_3679	1	NA	NA	NA	NA	NA	FALSE
0001.peg.758	Thermogymnomonas_acidicola	gfam_3680	1	NA	NA	NA	NA	NA	FALSE
0001.peg.759	Thermogymnomonas_acidicola	gfam_3681	1	NA	NA	NA	NA	NA	FALSE
0001.peg.760	Thermogymnomonas_acidicola	gfam_1224	1	NA	NA	NA	NA	NA	FALSE
0001.peg.761	Thermogymnomonas_acidicola	gfam_3682	1	NA	NA	NA	NA	NA	FALSE
0001.peg.762	Thermogymnomonas_acidicola	gfam_3683	1	NA	NA	NA	NA	NA	FALSE
0001.peg.763	Thermogymnomonas_acidicola	gfam_1225	1	NA	NA	NA	NA	NA	FALSE
0001.peg.764	Thermogymnomonas_acidicola	gfam_3684	1	NA	NA	NA	NA	NA	FALSE
0001.peg.765	Thermogymnomonas_acidicola	gfam_3685	1	NA	NA	NA	NA	NA	FALSE
0001.peg.766	Thermogymnomonas_acidicola	gfam_3686	1	NA	NA	NA	NA	NA	FALSE
0001.peg.767	Thermogymnomonas_acidicola	gfam_1014	1	K10231	NA	NA	NA	NA	FALSE
0001.peg.768	Thermogymnomonas_acidicola	gfam_3687	1	NA	NA	NA	NA	NA	FALSE
0001.peg.769	Thermogymnomonas_acidicola	gfam_524	1	K18232	Environmental Information Processing	Membrane transport	ABC transporters	oleC4, oleandomycin transport system ATP-binding protein	FALSE
0001.peg.770	Thermogymnomonas_acidicola	gfam_3688	1	NA	NA	NA	NA	NA	FALSE
0001.peg.771	Thermogymnomonas_acidicola	gfam_1226	1	K17328	Environmental Information Processing	Membrane transport	ABC transporters	bxlG, xylobiose transport system permease protein	FALSE
0001.peg.772	Thermogymnomonas_acidicola	gfam_1227	1	K17330	Environmental Information Processing	Membrane transport	ABC transporters	dasB, N,N-diacetylchitobiose transport system permease protein	FALSE
0001.peg.773	Thermogymnomonas_acidicola	gfam_1378	1	K17244	Environmental Information Processing	Membrane transport	ABC transporters	chiE, putative chitobiose transport system substrate-binding protein	FALSE
0001.peg.774	Thermogymnomonas_acidicola	gfam_3689	1	NA	NA	NA	NA	NA	FALSE
0001.peg.775	Thermogymnomonas_acidicola	gfam_2212	1	NA	NA	NA	NA	NA	FALSE
0001.peg.776	Thermogymnomonas_acidicola	gfam_3690	1	NA	NA	NA	NA	NA	FALSE
0001.peg.777	Thermogymnomonas_acidicola	gfam_3691	1	NA	NA	NA	NA	NA	FALSE
0001.peg.778	Thermogymnomonas_acidicola	gfam_3692	1	NA	NA	NA	NA	NA	FALSE
0001.peg.779	Thermogymnomonas_acidicola	gfam_3693	1	NA	NA	NA	NA	NA	FALSE
0001.peg.780	Thermogymnomonas_acidicola	gfam_819	1	K01596	Environmental Information Processing	Signal transduction	AMPK signaling pathway	E4.1.1.32, pckA, PEPCK, phosphoenolpyruvate carboxykinase (GTP) [EC:4.1.1.32]	FALSE
0001.peg.781	Thermogymnomonas_acidicola	gfam_3694	1	NA	NA	NA	NA	NA	FALSE
0001.peg.782	Thermogymnomonas_acidicola	gfam_3695	1	NA	NA	NA	NA	NA	FALSE
0001.peg.783	Thermogymnomonas_acidicola	gfam_3696	1	NA	NA	NA	NA	NA	FALSE
0001.peg.784	Thermogymnomonas_acidicola	gfam_3697	1	NA	NA	NA	NA	NA	FALSE
0001.peg.785	Thermogymnomonas_acidicola	gfam_3698	1	NA	NA	NA	NA	NA	FALSE
0001.peg.786	Thermogymnomonas_acidicola	gfam_3699	1	NA	NA	NA	NA	NA	FALSE
0001.peg.787	Thermogymnomonas_acidicola	gfam_3700	1	NA	NA	NA	NA	NA	FALSE
0001.peg.788	Thermogymnomonas_acidicola	gfam_3701	1	NA	NA	NA	NA	NA	FALSE
0001.peg.789	Thermogymnomonas_acidicola	gfam_1670	1	K18356	Metabolism	Amino acid metabolism	Phenylalanine metabolism	padI, phenylglyoxylate dehydrogenase beta subunit [EC:1.2.1.58]	FALSE
0001.peg.790	Thermogymnomonas_acidicola	gfam_3702	1	NA	NA	NA	NA	NA	FALSE
0001.peg.791	Thermogymnomonas_acidicola	gfam_3703	1	NA	NA	NA	NA	NA	FALSE
0001.peg.792	Thermogymnomonas_acidicola	gfam_3704	1	NA	NA	NA	NA	NA	FALSE
0001.peg.793	Thermogymnomonas_acidicola	gfam_2213	1	K08167	NA	NA	NA	NA	FALSE
0001.peg.794	Thermogymnomonas_acidicola	gfam_3705	1	NA	NA	NA	NA	NA	FALSE
0001.peg.795	Thermogymnomonas_acidicola	gfam_3706	1	NA	NA	NA	NA	NA	FALSE
0001.peg.796	Thermogymnomonas_acidicola	gfam_3707	1	NA	NA	NA	NA	NA	FALSE
0001.peg.797	Thermogymnomonas_acidicola	gfam_3708	1	NA	NA	NA	NA	NA	FALSE
0001.peg.798	Thermogymnomonas_acidicola	gfam_3709	1	NA	NA	NA	NA	NA	FALSE
0001.peg.799	Thermogymnomonas_acidicola	gfam_145	1	K03789	NA	NA	NA	NA	TRUE
0001.peg.800	Thermogymnomonas_acidicola	gfam_3710	1	NA	NA	NA	NA	NA	FALSE
0001.peg.801	Thermogymnomonas_acidicola	gfam_3711	1	NA	NA	NA	NA	NA	FALSE
0001.peg.802	Thermogymnomonas_acidicola	gfam_3712	1	NA	NA	NA	NA	NA	FALSE
0001.peg.803	Thermogymnomonas_acidicola	gfam_3713	1	NA	NA	NA	NA	NA	FALSE
0001.peg.804	Thermogymnomonas_acidicola	gfam_3714	1	NA	NA	NA	NA	NA	FALSE
0001.peg.805	Thermogymnomonas_acidicola	gfam_3715	1	NA	NA	NA	NA	NA	FALSE
0001.peg.806	Thermogymnomonas_acidicola	gfam_3716	1	NA	NA	NA	NA	NA	FALSE
0001.peg.807	Thermogymnomonas_acidicola	gfam_3717	1	NA	NA	NA	NA	NA	FALSE
0001.peg.808	Thermogymnomonas_acidicola	gfam_794	1	K01992	NA	NA	NA	NA	FALSE
0001.peg.809	Thermogymnomonas_acidicola	gfam_3718	1	NA	NA	NA	NA	NA	FALSE
0001.peg.810	Thermogymnomonas_acidicola	gfam_3719	1	NA	NA	NA	NA	NA	FALSE
0001.peg.811	Thermogymnomonas_acidicola	gfam_5	2	K18232	Environmental Information Processing	Membrane transport	ABC transporters	oleC4, oleandomycin transport system ATP-binding protein	FALSE
0001.peg.812	Thermogymnomonas_acidicola	gfam_3720	1	NA	NA	NA	NA	NA	FALSE
0001.peg.813	Thermogymnomonas_acidicola	gfam_2214	1	K18455	NA	NA	NA	NA	FALSE
0001.peg.814	Thermogymnomonas_acidicola	gfam_3721	1	NA	NA	NA	NA	NA	FALSE
0001.peg.815	Thermogymnomonas_acidicola	gfam_3722	1	NA	NA	NA	NA	NA	FALSE
0001.peg.816	Thermogymnomonas_acidicola	gfam_3723	1	NA	NA	NA	NA	NA	FALSE
0001.peg.817	Thermogymnomonas_acidicola	gfam_1488	1	NA	NA	NA	NA	NA	FALSE
0001.peg.818	Thermogymnomonas_acidicola	gfam_3724	1	NA	NA	NA	NA	NA	FALSE
0001.peg.819	Thermogymnomonas_acidicola	gfam_3725	1	NA	NA	NA	NA	NA	FALSE
0001.peg.820	Thermogymnomonas_acidicola	gfam_3726	1	NA	NA	NA	NA	NA	FALSE
0001.peg.821	Thermogymnomonas_acidicola	gfam_3727	1	NA	NA	NA	NA	NA	FALSE
0001.peg.822	Thermogymnomonas_acidicola	gfam_1595	1	K08153	NA	NA	NA	NA	FALSE
0001.peg.823	Thermogymnomonas_acidicola	gfam_3728	1	NA	NA	NA	NA	NA	FALSE
0001.peg.824	Thermogymnomonas_acidicola	gfam_3729	1	NA	NA	NA	NA	NA	FALSE
0001.peg.825	Thermogymnomonas_acidicola	gfam_3730	1	NA	NA	NA	NA	NA	FALSE
0001.peg.826	Thermogymnomonas_acidicola	gfam_3731	1	NA	NA	NA	NA	NA	FALSE
0001.peg.827	Thermogymnomonas_acidicola	gfam_3732	1	NA	NA	NA	NA	NA	FALSE
0001.peg.828	Thermogymnomonas_acidicola	gfam_3733	1	NA	NA	NA	NA	NA	FALSE
0001.peg.829	Thermogymnomonas_acidicola	gfam_1823	2	K01474	Metabolism	Amino acid metabolism	Arginine and proline metabolism	hyuB, N-methylhydantoinase B [EC:3.5.2.14]	FALSE
0001.peg.830	Thermogymnomonas_acidicola	gfam_3734	1	NA	NA	NA	NA	NA	FALSE
0001.peg.831	Thermogymnomonas_acidicola	gfam_3735	1	NA	NA	NA	NA	NA	FALSE
0001.peg.832	Thermogymnomonas_acidicola	gfam_1069	1	K18232	Environmental Information Processing	Membrane transport	ABC transporters	oleC4, oleandomycin transport system ATP-binding protein	FALSE
0001.peg.833	Thermogymnomonas_acidicola	gfam_3736	1	NA	NA	NA	NA	NA	FALSE
0001.peg.834	Thermogymnomonas_acidicola	gfam_3737	1	NA	NA	NA	NA	NA	FALSE
0001.peg.835	Thermogymnomonas_acidicola	gfam_3738	1	NA	NA	NA	NA	NA	FALSE
0001.peg.836	Thermogymnomonas_acidicola	gfam_3739	1	NA	NA	NA	NA	NA	FALSE
0001.peg.837	Thermogymnomonas_acidicola	gfam_3740	1	NA	NA	NA	NA	NA	FALSE
0001.peg.838	Thermogymnomonas_acidicola	gfam_3741	1	NA	NA	NA	NA	NA	FALSE
0001.peg.839	Thermogymnomonas_acidicola	gfam_3742	1	NA	NA	NA	NA	NA	FALSE
0001.peg.840	Thermogymnomonas_acidicola	gfam_3743	1	NA	NA	NA	NA	NA	FALSE
0001.peg.841	Thermogymnomonas_acidicola	gfam_3744	1	NA	NA	NA	NA	NA	FALSE
0001.peg.842	Thermogymnomonas_acidicola	gfam_3745	1	NA	NA	NA	NA	NA	FALSE
0001.peg.843	Thermogymnomonas_acidicola	gfam_3746	1	NA	NA	NA	NA	NA	FALSE
0001.peg.844	Thermogymnomonas_acidicola	gfam_528	1	K15045	Human Diseases	Infectious diseases	Influenza A	RSAD2, radical S-adenosyl methionine domain-containing protein 2	FALSE
0001.peg.845	Thermogymnomonas_acidicola	gfam_797	1	K17717	Metabolism	Lipid metabolism	Ether lipid metabolism	pld, phospholipase D [EC:3.1.4.4]	FALSE
0001.peg.846	Thermogymnomonas_acidicola	gfam_3747	1	NA	NA	NA	NA	NA	FALSE
0001.peg.847	Thermogymnomonas_acidicola	gfam_3748	1	NA	NA	NA	NA	NA	FALSE
0001.peg.848	Thermogymnomonas_acidicola	gfam_3749	1	NA	NA	NA	NA	NA	FALSE
0001.peg.849	Thermogymnomonas_acidicola	gfam_1061	1	K01007	Metabolism	Carbohydrate metabolism	Pyruvate metabolism	pps, ppsA, pyruvate, water dikinase [EC:2.7.9.2]	FALSE
0001.peg.850	Thermogymnomonas_acidicola	gfam_3750	1	NA	NA	NA	NA	NA	FALSE
0001.peg.851	Thermogymnomonas_acidicola	gfam_3751	1	NA	NA	NA	NA	NA	FALSE
0001.peg.852	Thermogymnomonas_acidicola	gfam_3752	1	NA	NA	NA	NA	NA	FALSE
0001.peg.853	Thermogymnomonas_acidicola	gfam_3753	1	NA	NA	NA	NA	NA	FALSE
0001.peg.854	Thermogymnomonas_acidicola	gfam_3754	1	NA	NA	NA	NA	NA	FALSE
0001.peg.855	Thermogymnomonas_acidicola	gfam_312	1	NA	NA	NA	NA	NA	FALSE
0001.peg.856	Thermogymnomonas_acidicola	gfam_70	1	K00270	Metabolism	Amino acid metabolism	Phenylalanine metabolism	pdh, phenylalanine dehydrogenase [EC:1.4.1.20]	FALSE
0001.peg.857	Thermogymnomonas_acidicola	gfam_3755	1	NA	NA	NA	NA	NA	FALSE
0001.peg.858	Thermogymnomonas_acidicola	gfam_3756	1	NA	NA	NA	NA	NA	FALSE
0001.peg.859	Thermogymnomonas_acidicola	gfam_160	1	NA	NA	NA	NA	NA	TRUE
0001.peg.860	Thermogymnomonas_acidicola	gfam_3757	1	NA	NA	NA	NA	NA	FALSE
0001.peg.861	Thermogymnomonas_acidicola	gfam_696	1	K01737	Metabolism	Metabolism of cofactors and vitamins	Folate biosynthesis	queD, ptpS, PTS, 6-pyruvoyltetrahydropterin/6-carboxytetrahydropterin synthase [EC:4.2.3.12 4.1.2.50]	FALSE
0001.peg.862	Thermogymnomonas_acidicola	gfam_697	1	K06864	NA	NA	NA	NA	FALSE
0001.peg.863	Thermogymnomonas_acidicola	gfam_698	1	K00024	Metabolism	Amino acid metabolism	Cysteine and methionine metabolism	mdh, malate dehydrogenase [EC:1.1.1.37]	FALSE
0001.peg.864	Thermogymnomonas_acidicola	gfam_3758	1	NA	NA	NA	NA	NA	FALSE
0001.peg.865	Thermogymnomonas_acidicola	gfam_2216	1	NA	NA	NA	NA	NA	FALSE
0001.peg.866	Thermogymnomonas_acidicola	gfam_3759	1	NA	NA	NA	NA	NA	FALSE
0001.peg.867	Thermogymnomonas_acidicola	gfam_3760	1	NA	NA	NA	NA	NA	FALSE
0001.peg.868	Thermogymnomonas_acidicola	gfam_3761	1	NA	NA	NA	NA	NA	FALSE
0001.peg.869	Thermogymnomonas_acidicola	gfam_1065	1	K08482	NA	NA	NA	NA	FALSE
0001.peg.870	Thermogymnomonas_acidicola	gfam_3762	1	NA	NA	NA	NA	NA	FALSE
0001.peg.871	Thermogymnomonas_acidicola	gfam_3763	1	NA	NA	NA	NA	NA	FALSE
0001.peg.872	Thermogymnomonas_acidicola	gfam_432	2	K13542	Metabolism	Metabolism of cofactors and vitamins	Porphyrin and chlorophyll metabolism	cobA-hemD, uroporphyrinogen III methyltransferase / synthase [EC:2.1.1.107 4.2.1.75]	FALSE
0001.peg.873	Thermogymnomonas_acidicola	gfam_432	2	K13542	Metabolism	Metabolism of cofactors and vitamins	Porphyrin and chlorophyll metabolism	cobA-hemD, uroporphyrinogen III methyltransferase / synthase [EC:2.1.1.107 4.2.1.75]	FALSE
0001.peg.874	Thermogymnomonas_acidicola	gfam_513	1	NA	NA	NA	NA	NA	FALSE
0001.peg.875	Thermogymnomonas_acidicola	gfam_380	1	K03425	Environmental Information Processing	Membrane transport	Bacterial secretion system	tatE, sec-independent protein translocase protein TatE	FALSE
0001.peg.876	Thermogymnomonas_acidicola	gfam_379	1	K03118	Environmental Information Processing	Membrane transport	Bacterial secretion system	tatC, sec-independent protein translocase protein TatC	FALSE
0001.peg.877	Thermogymnomonas_acidicola	gfam_3764	1	NA	NA	NA	NA	NA	FALSE
0001.peg.878	Thermogymnomonas_acidicola	gfam_3765	1	NA	NA	NA	NA	NA	FALSE
0001.peg.879	Thermogymnomonas_acidicola	gfam_3766	1	NA	NA	NA	NA	NA	FALSE
0001.peg.880	Thermogymnomonas_acidicola	gfam_512	1	NA	NA	NA	NA	NA	FALSE
0001.peg.881	Thermogymnomonas_acidicola	gfam_3767	1	NA	NA	NA	NA	NA	FALSE
0001.peg.882	Thermogymnomonas_acidicola	gfam_96	1	K15828	NA	NA	NA	NA	TRUE
0001.peg.883	Thermogymnomonas_acidicola	gfam_3768	1	NA	NA	NA	NA	NA	FALSE
0001.peg.884	Thermogymnomonas_acidicola	gfam_95	1	K15828	NA	NA	NA	NA	TRUE
0001.peg.885	Thermogymnomonas_acidicola	gfam_3769	1	NA	NA	NA	NA	NA	FALSE
0001.peg.886	Thermogymnomonas_acidicola	gfam_3770	1	NA	NA	NA	NA	NA	FALSE
0001.peg.887	Thermogymnomonas_acidicola	gfam_3771	1	NA	NA	NA	NA	NA	FALSE
0001.peg.888	Thermogymnomonas_acidicola	gfam_22	1	K15828	NA	NA	NA	NA	FALSE
0001.peg.889	Thermogymnomonas_acidicola	gfam_3772	1	NA	NA	NA	NA	NA	FALSE
0001.peg.890	Thermogymnomonas_acidicola	gfam_511	1	K05576	Metabolism	Energy metabolism	Oxidative phosphorylation	ndhE, NAD(P)H-quinone oxidoreductase subunit 4L [EC:1.6.5.3]	FALSE
0001.peg.891	Thermogymnomonas_acidicola	gfam_3773	1	NA	NA	NA	NA	NA	FALSE
0001.peg.892	Thermogymnomonas_acidicola	gfam_510	1	K05578	Metabolism	Energy metabolism	Oxidative phosphorylation	ndhG, NAD(P)H-quinone oxidoreductase subunit 6 [EC:1.6.5.3]	FALSE
0001.peg.893	Thermogymnomonas_acidicola	gfam_3774	1	NA	NA	NA	NA	NA	FALSE
0001.peg.894	Thermogymnomonas_acidicola	gfam_79	1	K18358	Metabolism	Amino acid metabolism	Phenylalanine metabolism	padF, phenylglyoxylate dehydrogenase delta subunit [EC:1.2.1.58]	FALSE
0001.peg.895	Thermogymnomonas_acidicola	gfam_78	1	K14087	NA	NA	NA	NA	FALSE
0001.peg.896	Thermogymnomonas_acidicola	gfam_3775	1	NA	NA	NA	NA	NA	FALSE
0001.peg.897	Thermogymnomonas_acidicola	gfam_77	1	K15830	NA	NA	NA	NA	FALSE
0001.peg.898	Thermogymnomonas_acidicola	gfam_76	1	K15830	NA	NA	NA	NA	FALSE
0001.peg.899	Thermogymnomonas_acidicola	gfam_94	1	K18008	NA	NA	NA	NA	TRUE
0001.peg.900	Thermogymnomonas_acidicola	gfam_3776	1	NA	NA	NA	NA	NA	FALSE
0001.peg.901	Thermogymnomonas_acidicola	gfam_509	1	K05574	Metabolism	Energy metabolism	Oxidative phosphorylation	ndhC, NAD(P)H-quinone oxidoreductase subunit 3 [EC:1.6.5.3]	FALSE
0001.peg.902	Thermogymnomonas_acidicola	gfam_3777	1	NA	NA	NA	NA	NA	FALSE
0001.peg.903	Thermogymnomonas_acidicola	gfam_3778	1	NA	NA	NA	NA	NA	FALSE
0001.peg.904	Thermogymnomonas_acidicola	gfam_205	1	K02434	Genetic Information Processing	Translation	Aminoacyl-tRNA biosynthesis	gatB, PET112, aspartyl-tRNA(Asn)/glutamyl-tRNA(Gln) amidotransferase subunit B [EC:6.3.5.6 6.3.5.7]	FALSE
0001.peg.905	Thermogymnomonas_acidicola	gfam_3779	1	NA	NA	NA	NA	NA	FALSE
0001.peg.906	Thermogymnomonas_acidicola	gfam_93	1	K05597	Environmental Information Processing	Signal transduction	Two-component system	aspQ, ansB, ansA, glutamin-(asparagin-)ase [EC:3.5.1.38]	TRUE
0001.peg.907	Thermogymnomonas_acidicola	gfam_3780	1	NA	NA	NA	NA	NA	FALSE
0001.peg.908	Thermogymnomonas_acidicola	gfam_996	1	NA	NA	NA	NA	NA	FALSE
0001.peg.909	Thermogymnomonas_acidicola	gfam_30	1	K16173	Metabolism	Xenobiotics biodegradation and metabolism	Benzoate degradation	E1.3.99.32, glutaryl-CoA dehydrogenase (non-decarboxylating) [EC:1.3.99.32]	FALSE
0001.peg.910	Thermogymnomonas_acidicola	gfam_1335	1	NA	NA	NA	NA	NA	FALSE
0001.peg.911	Thermogymnomonas_acidicola	gfam_1336	1	K03606	NA	NA	NA	NA	FALSE
0001.peg.912	Thermogymnomonas_acidicola	gfam_3781	1	NA	NA	NA	NA	NA	FALSE
0001.peg.913	Thermogymnomonas_acidicola	gfam_297	1	NA	NA	NA	NA	NA	FALSE
0001.peg.914	Thermogymnomonas_acidicola	gfam_407	2	K08677	NA	NA	NA	NA	FALSE
0001.peg.915	Thermogymnomonas_acidicola	gfam_3782	1	NA	NA	NA	NA	NA	FALSE
0001.peg.916	Thermogymnomonas_acidicola	gfam_3783	1	NA	NA	NA	NA	NA	FALSE
0001.peg.917	Thermogymnomonas_acidicola	gfam_407	2	K08677	NA	NA	NA	NA	FALSE
0001.peg.918	Thermogymnomonas_acidicola	gfam_482	1	K00549	Metabolism	Amino acid metabolism	Cysteine and methionine metabolism	metE, 5-methyltetrahydropteroyltriglutamate--homocysteine methyltransferase [EC:2.1.1.14]	FALSE
0001.peg.919	Thermogymnomonas_acidicola	gfam_3784	1	NA	NA	NA	NA	NA	FALSE
0001.peg.920	Thermogymnomonas_acidicola	gfam_481	1	NA	NA	NA	NA	NA	FALSE
0001.peg.921	Thermogymnomonas_acidicola	gfam_977	1	K00547	Metabolism	Amino acid metabolism	Cysteine and methionine metabolism	mmuM, homocysteine S-methyltransferase [EC:2.1.1.10]	FALSE
0001.peg.922	Thermogymnomonas_acidicola	gfam_3785	1	NA	NA	NA	NA	NA	FALSE
0001.peg.923	Thermogymnomonas_acidicola	gfam_874	1	K18370	Metabolism	Carbohydrate metabolism	Propanoate metabolism	adh3, alcohol dehydrogenase [EC:1.1.1.-]	FALSE
0001.peg.924	Thermogymnomonas_acidicola	gfam_3786	1	NA	NA	NA	NA	NA	FALSE
0001.peg.925	Thermogymnomonas_acidicola	gfam_3787	1	NA	NA	NA	NA	NA	FALSE
0001.peg.926	Thermogymnomonas_acidicola	gfam_3788	1	NA	NA	NA	NA	NA	FALSE
0001.peg.927	Thermogymnomonas_acidicola	gfam_3789	1	NA	NA	NA	NA	NA	FALSE
0001.peg.928	Thermogymnomonas_acidicola	gfam_3790	1	NA	NA	NA	NA	NA	FALSE
0001.peg.929	Thermogymnomonas_acidicola	gfam_501	1	K18564	Metabolism	Biosynthesis of other secondary metabolites	Carbapenem biosynthesis	thnP, methyltransferase [EC:2.1.1.-]	FALSE
0001.peg.930	Thermogymnomonas_acidicola	gfam_3791	1	NA	NA	NA	NA	NA	FALSE
0001.peg.931	Thermogymnomonas_acidicola	gfam_3792	1	NA	NA	NA	NA	NA	FALSE
0001.peg.932	Thermogymnomonas_acidicola	gfam_768	2	K04069	NA	NA	NA	NA	FALSE
0001.peg.933	Thermogymnomonas_acidicola	gfam_768	2	K04069	NA	NA	NA	NA	FALSE
0001.peg.934	Thermogymnomonas_acidicola	gfam_3793	1	NA	NA	NA	NA	NA	FALSE
0001.peg.935	Thermogymnomonas_acidicola	gfam_3794	1	NA	NA	NA	NA	NA	FALSE
0001.peg.936	Thermogymnomonas_acidicola	gfam_769	1	K06990	NA	NA	NA	NA	FALSE
0001.peg.937	Thermogymnomonas_acidicola	gfam_3795	1	NA	NA	NA	NA	NA	FALSE
0001.peg.938	Thermogymnomonas_acidicola	gfam_3796	1	NA	NA	NA	NA	NA	FALSE
0001.peg.939	Thermogymnomonas_acidicola	gfam_3797	1	NA	NA	NA	NA	NA	FALSE
0001.peg.940	Thermogymnomonas_acidicola	gfam_3798	1	NA	NA	NA	NA	NA	FALSE
0001.peg.941	Thermogymnomonas_acidicola	gfam_1087	1	K08369	NA	NA	NA	NA	FALSE
0001.peg.942	Thermogymnomonas_acidicola	gfam_3799	1	NA	NA	NA	NA	NA	FALSE
0001.peg.943	Thermogymnomonas_acidicola	gfam_1088	1	K14153	Metabolism	Metabolism of cofactors and vitamins	Thiamine metabolism	thiDE, hydroxymethylpyrimidine kinase / phosphomethylpyrimidine kinase / thiamine-phosphate diphosphorylase [EC:2.7.1.49 2.7.4.7 2.5.1.3]	FALSE
0001.peg.944	Thermogymnomonas_acidicola	gfam_3800	1	NA	NA	NA	NA	NA	FALSE
0001.peg.945	Thermogymnomonas_acidicola	gfam_1671	1	K16887	NA	NA	NA	NA	FALSE
0001.peg.946	Thermogymnomonas_acidicola	gfam_3801	1	NA	NA	NA	NA	NA	FALSE
0001.peg.947	Thermogymnomonas_acidicola	gfam_3802	1	NA	NA	NA	NA	NA	FALSE
0001.peg.948	Thermogymnomonas_acidicola	gfam_1089	2	K13581	Cellular Processes	Cell growth and death	Cell cycle - Caulobacter	ccrM, modification methylase [EC:2.1.1.72]	FALSE
0001.peg.949	Thermogymnomonas_acidicola	gfam_661	1	NA	NA	NA	NA	NA	FALSE
0001.peg.950	Thermogymnomonas_acidicola	gfam_662	1	K03491	NA	NA	NA	NA	FALSE
0001.peg.951	Thermogymnomonas_acidicola	gfam_148	1	NA	NA	NA	NA	NA	TRUE
0001.peg.952	Thermogymnomonas_acidicola	gfam_306	2	K13789	Metabolism	Metabolism of terpenoids and polyketides	Terpenoid backbone biosynthesis	GGPS, geranylgeranyl diphosphate synthase, type II [EC:2.5.1.1 2.5.1.10 2.5.1.29]	FALSE
0001.peg.953	Thermogymnomonas_acidicola	gfam_306	2	K13789	Metabolism	Metabolism of terpenoids and polyketides	Terpenoid backbone biosynthesis	GGPS, geranylgeranyl diphosphate synthase, type II [EC:2.5.1.1 2.5.1.10 2.5.1.29]	FALSE
0001.peg.954	Thermogymnomonas_acidicola	gfam_3803	1	NA	NA	NA	NA	NA	FALSE
0001.peg.955	Thermogymnomonas_acidicola	gfam_873	1	K01551	NA	NA	NA	NA	FALSE
0001.peg.956	Thermogymnomonas_acidicola	gfam_3804	1	NA	NA	NA	NA	NA	FALSE
0001.peg.957	Thermogymnomonas_acidicola	gfam_420	1	NA	NA	NA	NA	NA	FALSE
0001.peg.958	Thermogymnomonas_acidicola	gfam_3805	1	NA	NA	NA	NA	NA	FALSE
0001.peg.959	Thermogymnomonas_acidicola	gfam_1339	1	K02277	Metabolism	Energy metabolism	Oxidative phosphorylation	coxD, ctaF, cytochrome c oxidase subunit IV [EC:1.9.3.1]	FALSE
0001.peg.960	Thermogymnomonas_acidicola	gfam_263	1	K07144	NA	NA	NA	NA	FALSE
0001.peg.961	Thermogymnomonas_acidicola	gfam_3806	1	NA	NA	NA	NA	NA	FALSE
0001.peg.962	Thermogymnomonas_acidicola	gfam_197	2	K01823	Metabolism	Metabolism of terpenoids and polyketides	Terpenoid backbone biosynthesis	idi, IDI, isopentenyl-diphosphate delta-isomerase [EC:5.3.3.2]	FALSE
0001.peg.963	Thermogymnomonas_acidicola	gfam_197	2	K01823	Metabolism	Metabolism of terpenoids and polyketides	Terpenoid backbone biosynthesis	idi, IDI, isopentenyl-diphosphate delta-isomerase [EC:5.3.3.2]	FALSE
0001.peg.964	Thermogymnomonas_acidicola	gfam_3807	1	NA	NA	NA	NA	NA	FALSE
0001.peg.965	Thermogymnomonas_acidicola	gfam_469	1	NA	NA	NA	NA	NA	FALSE
0001.peg.966	Thermogymnomonas_acidicola	gfam_42	1	K02124	Metabolism	Energy metabolism	Oxidative phosphorylation	ATPVK, ntpK, atpK, V/A-type H+-transporting ATPase subunit K	FALSE
0001.peg.967	Thermogymnomonas_acidicola	gfam_3808	1	NA	NA	NA	NA	NA	FALSE
0001.peg.968	Thermogymnomonas_acidicola	gfam_3809	1	NA	NA	NA	NA	NA	FALSE
0001.peg.969	Thermogymnomonas_acidicola	gfam_41	1	K02119	Metabolism	Energy metabolism	Oxidative phosphorylation	ATPVC, ntpC, atpC, V/A-type H+-transporting ATPase subunit C	FALSE
0001.peg.970	Thermogymnomonas_acidicola	gfam_40	1	K02122	Metabolism	Energy metabolism	Oxidative phosphorylation	ATPVF, ntpF, atpF, V/A-type H+-transporting ATPase subunit F	FALSE
0001.peg.971	Thermogymnomonas_acidicola	gfam_3810	1	NA	NA	NA	NA	NA	FALSE
0001.peg.972	Thermogymnomonas_acidicola	gfam_20	1	K02118	Metabolism	Energy metabolism	Oxidative phosphorylation	ATPVB, ntpB, atpB, V/A-type H+-transporting ATPase subunit B	FALSE
0001.peg.973	Thermogymnomonas_acidicola	gfam_39	1	K02118	Metabolism	Energy metabolism	Oxidative phosphorylation	ATPVB, ntpB, atpB, V/A-type H+-transporting ATPase subunit B	FALSE
0001.peg.974	Thermogymnomonas_acidicola	gfam_3811	1	NA	NA	NA	NA	NA	FALSE
0001.peg.975	Thermogymnomonas_acidicola	gfam_38	1	K02120	Metabolism	Energy metabolism	Oxidative phosphorylation	ATPVD, ntpD, atpD, V/A-type H+-transporting ATPase subunit D	FALSE
0001.peg.976	Thermogymnomonas_acidicola	gfam_3812	1	NA	NA	NA	NA	NA	FALSE
0001.peg.977	Thermogymnomonas_acidicola	gfam_3813	1	NA	NA	NA	NA	NA	FALSE
0001.peg.978	Thermogymnomonas_acidicola	gfam_3814	1	NA	NA	NA	NA	NA	FALSE
0001.peg.979	Thermogymnomonas_acidicola	gfam_3815	1	NA	NA	NA	NA	NA	FALSE
0001.peg.980	Thermogymnomonas_acidicola	gfam_37	1	K02123	Metabolism	Energy metabolism	Oxidative phosphorylation	ATPVI, ntpI, atpI, V/A-type H+-transporting ATPase subunit I	FALSE
0001.peg.981	Thermogymnomonas_acidicola	gfam_993	1	NA	NA	NA	NA	NA	FALSE
0001.peg.982	Thermogymnomonas_acidicola	gfam_3816	1	NA	NA	NA	NA	NA	FALSE
0001.peg.983	Thermogymnomonas_acidicola	gfam_3817	1	NA	NA	NA	NA	NA	FALSE
0001.peg.984	Thermogymnomonas_acidicola	gfam_3818	1	NA	NA	NA	NA	NA	FALSE
0001.peg.985	Thermogymnomonas_acidicola	gfam_367	2	K01303	NA	NA	NA	NA	FALSE
0001.peg.986	Thermogymnomonas_acidicola	gfam_367	2	K01303	NA	NA	NA	NA	FALSE
0001.peg.987	Thermogymnomonas_acidicola	gfam_3819	1	NA	NA	NA	NA	NA	FALSE
0001.peg.988	Thermogymnomonas_acidicola	gfam_3820	1	NA	NA	NA	NA	NA	FALSE
0001.peg.989	Thermogymnomonas_acidicola	gfam_264	1	K17947	Metabolism	Metabolism of terpenoids and polyketides	Polyketide sugar unit biosynthesis	wbiB, dTDP-L-rhamnose 4-epimerase [EC:5.1.3.25]	FALSE
0001.peg.990	Thermogymnomonas_acidicola	gfam_1090	1	K14665	NA	NA	NA	NA	FALSE
0001.peg.991	Thermogymnomonas_acidicola	gfam_3821	1	NA	NA	NA	NA	NA	FALSE
0001.peg.992	Thermogymnomonas_acidicola	gfam_3822	1	NA	NA	NA	NA	NA	FALSE
0001.peg.993	Thermogymnomonas_acidicola	gfam_3823	1	NA	NA	NA	NA	NA	FALSE
0001.peg.994	Thermogymnomonas_acidicola	gfam_102	1	NA	NA	NA	NA	NA	FALSE
0001.peg.995	Thermogymnomonas_acidicola	gfam_3824	1	NA	NA	NA	NA	NA	FALSE
0001.peg.996	Thermogymnomonas_acidicola	gfam_3825	1	NA	NA	NA	NA	NA	FALSE
0001.peg.997	Thermogymnomonas_acidicola	gfam_3826	1	NA	NA	NA	NA	NA	FALSE
0001.peg.998	Thermogymnomonas_acidicola	gfam_3827	1	NA	NA	NA	NA	NA	FALSE
0001.peg.999	Thermogymnomonas_acidicola	gfam_941	1	K17225	Metabolism	Energy metabolism	Sulfur metabolism	soxC, sulfane dehydrogenase subunit SoxC	FALSE
0001.peg.1000	Thermogymnomonas_acidicola	gfam_3828	1	NA	NA	NA	NA	NA	FALSE
0001.peg.1001	Thermogymnomonas_acidicola	gfam_3829	1	NA	NA	NA	NA	NA	FALSE
0001.peg.1002	Thermogymnomonas_acidicola	gfam_3830	1	NA	NA	NA	NA	NA	FALSE
0001.peg.1003	Thermogymnomonas_acidicola	gfam_3831	1	NA	NA	NA	NA	NA	FALSE
0001.peg.1004	Thermogymnomonas_acidicola	gfam_3832	1	NA	NA	NA	NA	NA	FALSE
0001.peg.1005	Thermogymnomonas_acidicola	gfam_3833	1	NA	NA	NA	NA	NA	FALSE
0001.peg.1006	Thermogymnomonas_acidicola	gfam_3834	1	NA	NA	NA	NA	NA	FALSE
0001.peg.1007	Thermogymnomonas_acidicola	gfam_3835	1	NA	NA	NA	NA	NA	FALSE
0001.peg.1008	Thermogymnomonas_acidicola	gfam_3836	1	NA	NA	NA	NA	NA	FALSE
0001.peg.1009	Thermogymnomonas_acidicola	gfam_3837	1	NA	NA	NA	NA	NA	FALSE
0001.peg.1010	Thermogymnomonas_acidicola	gfam_17	3	K08677	NA	NA	NA	NA	FALSE
0001.peg.1011	Thermogymnomonas_acidicola	gfam_2217	1	NA	NA	NA	NA	NA	FALSE
0001.peg.1012	Thermogymnomonas_acidicola	gfam_44	1	K16555	NA	NA	NA	NA	FALSE
0001.peg.1013	Thermogymnomonas_acidicola	gfam_3838	1	NA	NA	NA	NA	NA	FALSE
0001.peg.1014	Thermogymnomonas_acidicola	gfam_3839	1	NA	NA	NA	NA	NA	FALSE
0001.peg.1015	Thermogymnomonas_acidicola	gfam_3840	1	NA	NA	NA	NA	NA	FALSE
0001.peg.1016	Thermogymnomonas_acidicola	gfam_2218	1	K15894	Metabolism	Carbohydrate metabolism	Amino sugar and nucleotide sugar metabolism	pseB, UDP-N-acetylglucosamine 4,6-dehydratase [EC:4.2.1.115]	FALSE
0001.peg.1017	Thermogymnomonas_acidicola	gfam_3841	1	NA	NA	NA	NA	NA	FALSE
0001.peg.1018	Thermogymnomonas_acidicola	gfam_3842	1	NA	NA	NA	NA	NA	FALSE
0001.peg.1019	Thermogymnomonas_acidicola	gfam_830	1	K12141	NA	NA	NA	NA	FALSE
0001.peg.1020	Thermogymnomonas_acidicola	gfam_3843	1	NA	NA	NA	NA	NA	FALSE
0001.peg.1021	Thermogymnomonas_acidicola	gfam_1179	1	K18457	NA	NA	NA	NA	FALSE
0001.peg.1022	Thermogymnomonas_acidicola	gfam_3844	1	NA	NA	NA	NA	NA	FALSE
0001.peg.1023	Thermogymnomonas_acidicola	gfam_1379	1	K14052	NA	NA	NA	NA	FALSE
0001.peg.1024	Thermogymnomonas_acidicola	gfam_7	3	K08369	NA	NA	NA	NA	FALSE
0001.peg.1025	Thermogymnomonas_acidicola	gfam_3845	1	NA	NA	NA	NA	NA	FALSE
0001.peg.1026	Thermogymnomonas_acidicola	gfam_7	3	K08369	NA	NA	NA	NA	FALSE
0001.peg.1027	Thermogymnomonas_acidicola	gfam_3846	1	NA	NA	NA	NA	NA	FALSE
0001.peg.1028	Thermogymnomonas_acidicola	gfam_1672	1	K15735	NA	NA	NA	NA	FALSE
0001.peg.1029	Thermogymnomonas_acidicola	gfam_3847	1	NA	NA	NA	NA	NA	FALSE
0001.peg.1030	Thermogymnomonas_acidicola	gfam_315	1	K03455	NA	NA	NA	NA	FALSE
0001.peg.1031	Thermogymnomonas_acidicola	gfam_3848	1	NA	NA	NA	NA	NA	FALSE
0001.peg.1032	Thermogymnomonas_acidicola	gfam_473	1	NA	NA	NA	NA	NA	FALSE
0001.peg.1033	Thermogymnomonas_acidicola	gfam_474	1	NA	NA	NA	NA	NA	FALSE
0001.peg.1034	Thermogymnomonas_acidicola	gfam_3849	1	NA	NA	NA	NA	NA	FALSE
0001.peg.1035	Thermogymnomonas_acidicola	gfam_438	1	K16881	Metabolism	Carbohydrate metabolism	Amino sugar and nucleotide sugar metabolism	K16881, mannose-1-phosphate guanylyltransferase / phosphomannomutase [EC:2.7.7.13 5.4.2.8]	FALSE
0001.peg.1036	Thermogymnomonas_acidicola	gfam_1228	1	K18553	NA	NA	NA	NA	FALSE
0001.peg.1037	Thermogymnomonas_acidicola	gfam_7	3	K08369	NA	NA	NA	NA	FALSE
0001.peg.1038	Thermogymnomonas_acidicola	gfam_733	1	K09137	NA	NA	NA	NA	FALSE
0001.peg.1039	Thermogymnomonas_acidicola	gfam_3850	1	NA	NA	NA	NA	NA	FALSE
0001.peg.1040	Thermogymnomonas_acidicola	gfam_171	1	K01880	Genetic Information Processing	Translation	Aminoacyl-tRNA biosynthesis	GARS, glyS1, glycyl-tRNA synthetase [EC:6.1.1.14]	TRUE
0001.peg.1041	Thermogymnomonas_acidicola	gfam_3851	1	NA	NA	NA	NA	NA	FALSE
0001.peg.1042	Thermogymnomonas_acidicola	gfam_3852	1	NA	NA	NA	NA	NA	FALSE
0001.peg.1043	Thermogymnomonas_acidicola	gfam_656	1	K13819	NA	NA	NA	NA	FALSE
0001.peg.1044	Thermogymnomonas_acidicola	gfam_3853	1	NA	NA	NA	NA	NA	FALSE
0001.peg.1045	Thermogymnomonas_acidicola	gfam_3854	1	NA	NA	NA	NA	NA	FALSE
0001.peg.1046	Thermogymnomonas_acidicola	gfam_657	1	K17217	Metabolism	Amino acid metabolism	Cysteine and methionine metabolism	mccB, cystathionine gamma-lyase / homocysteine desulfhydrase [EC:4.4.1.1 4.4.1.2]	FALSE
0001.peg.1047	Thermogymnomonas_acidicola	gfam_416	1	K09014	NA	NA	NA	NA	FALSE
0001.peg.1048	Thermogymnomonas_acidicola	gfam_2219	1	K09014	NA	NA	NA	NA	FALSE
0001.peg.1049	Thermogymnomonas_acidicola	gfam_146	1	K09014	NA	NA	NA	NA	TRUE
0001.peg.1050	Thermogymnomonas_acidicola	gfam_224	1	K18232	Environmental Information Processing	Membrane transport	ABC transporters	oleC4, oleandomycin transport system ATP-binding protein	FALSE
0001.peg.1051	Thermogymnomonas_acidicola	gfam_658	1	K09012	NA	NA	NA	NA	FALSE
0001.peg.1052	Thermogymnomonas_acidicola	gfam_693	1	K03893	NA	NA	NA	NA	FALSE
0001.peg.1053	Thermogymnomonas_acidicola	gfam_3855	1	NA	NA	NA	NA	NA	FALSE
0001.peg.1054	Thermogymnomonas_acidicola	gfam_429	1	K12454	Metabolism	Carbohydrate metabolism	Amino sugar and nucleotide sugar metabolism	rfbE, CDP-paratose 2-epimerase [EC:5.1.3.10]	FALSE
0001.peg.1055	Thermogymnomonas_acidicola	gfam_3856	1	NA	NA	NA	NA	NA	FALSE
0001.peg.1056	Thermogymnomonas_acidicola	gfam_692	1	K11528	Metabolism	Carbohydrate metabolism	Amino sugar and nucleotide sugar metabolism	glmU, UDP-N-acetylglucosamine pyrophosphorylase [EC:2.7.7.23]	FALSE
0001.peg.1057	Thermogymnomonas_acidicola	gfam_690	1	NA	NA	NA	NA	NA	FALSE
0001.peg.1058	Thermogymnomonas_acidicola	gfam_691	1	K04797	NA	NA	NA	NA	FALSE
0001.peg.1059	Thermogymnomonas_acidicola	gfam_3857	1	NA	NA	NA	NA	NA	FALSE
0001.peg.1060	Thermogymnomonas_acidicola	gfam_318	1	K03110	Environmental Information Processing	Membrane transport	Bacterial secretion system	ftsY, fused signal recognition particle receptor	FALSE
0001.peg.1061	Thermogymnomonas_acidicola	gfam_3858	1	NA	NA	NA	NA	NA	FALSE
0001.peg.1062	Thermogymnomonas_acidicola	gfam_319	1	K07726	NA	NA	NA	NA	FALSE
0001.peg.1063	Thermogymnomonas_acidicola	gfam_3859	1	NA	NA	NA	NA	NA	FALSE
0001.peg.1064	Thermogymnomonas_acidicola	gfam_1033	1	NA	NA	NA	NA	NA	FALSE
0001.peg.1065	Thermogymnomonas_acidicola	gfam_3860	1	NA	NA	NA	NA	NA	FALSE
0001.peg.1066	Thermogymnomonas_acidicola	gfam_670	1	K10709	NA	NA	NA	NA	FALSE
0001.peg.1067	Thermogymnomonas_acidicola	gfam_3861	1	NA	NA	NA	NA	NA	FALSE
0001.peg.1068	Thermogymnomonas_acidicola	gfam_3862	1	NA	NA	NA	NA	NA	FALSE
0001.peg.1069	Thermogymnomonas_acidicola	gfam_671	1	K15974	NA	NA	NA	NA	FALSE
0001.peg.1070	Thermogymnomonas_acidicola	gfam_672	1	K01073	NA	NA	NA	NA	FALSE
0001.peg.1071	Thermogymnomonas_acidicola	gfam_673	1	K13038	Metabolism	Metabolism of cofactors and vitamins	Pantothenate and CoA biosynthesis	coaBC, dfp, phosphopantothenoylcysteine decarboxylase / phosphopantothenate--cysteine ligase [EC:4.1.1.36 6.3.2.5]	FALSE
0001.peg.1072	Thermogymnomonas_acidicola	gfam_3863	1	NA	NA	NA	NA	NA	FALSE
0001.peg.1073	Thermogymnomonas_acidicola	gfam_3864	1	NA	NA	NA	NA	NA	FALSE
0001.peg.1074	Thermogymnomonas_acidicola	gfam_674	1	K08590	NA	NA	NA	NA	FALSE
0001.peg.1075	Thermogymnomonas_acidicola	gfam_309	1	K18457	NA	NA	NA	NA	FALSE
0001.peg.1076	Thermogymnomonas_acidicola	gfam_3865	1	NA	NA	NA	NA	NA	FALSE
0001.peg.1077	Thermogymnomonas_acidicola	gfam_3866	1	NA	NA	NA	NA	NA	FALSE
0001.peg.1078	Thermogymnomonas_acidicola	gfam_3867	1	NA	NA	NA	NA	NA	FALSE
0001.peg.1079	Thermogymnomonas_acidicola	gfam_664	1	K16874	Metabolism	Xenobiotics biodegradation and metabolism	Furfural degradation	hmfF, 2,5-furandicarboxylate decarboxylase 1	FALSE
0001.peg.1080	Thermogymnomonas_acidicola	gfam_665	1	K17105	Metabolism	Lipid metabolism	Glycerophospholipid metabolism	E2.5.1.42, geranylgeranylglycerol-phosphate geranylgeranyltransferase [EC:2.5.1.42]	FALSE
0001.peg.1081	Thermogymnomonas_acidicola	gfam_3868	1	NA	NA	NA	NA	NA	FALSE
0001.peg.1082	Thermogymnomonas_acidicola	gfam_1229	1	K08369	NA	NA	NA	NA	FALSE
0001.peg.1083	Thermogymnomonas_acidicola	gfam_3869	1	NA	NA	NA	NA	NA	FALSE
0001.peg.1084	Thermogymnomonas_acidicola	gfam_157	1	K03815	Metabolism	Nucleotide metabolism	Purine metabolism	xapA, xanthosine phosphorylase [EC:2.4.2.-]	TRUE
0001.peg.1085	Thermogymnomonas_acidicola	gfam_3870	1	NA	NA	NA	NA	NA	FALSE
0001.peg.1086	Thermogymnomonas_acidicola	gfam_86	1	NA	NA	NA	NA	NA	TRUE
0001.peg.1087	Thermogymnomonas_acidicola	gfam_735	1	K18816	NA	NA	NA	NA	FALSE
0001.peg.1088	Thermogymnomonas_acidicola	gfam_3871	1	NA	NA	NA	NA	NA	FALSE
0001.peg.1089	Thermogymnomonas_acidicola	gfam_3872	1	NA	NA	NA	NA	NA	FALSE
0001.peg.1090	Thermogymnomonas_acidicola	gfam_3873	1	NA	NA	NA	NA	NA	FALSE
0001.peg.1091	Thermogymnomonas_acidicola	gfam_610	1	K03281	NA	NA	NA	NA	FALSE
0001.peg.1092	Thermogymnomonas_acidicola	gfam_3874	1	NA	NA	NA	NA	NA	FALSE
0001.peg.1093	Thermogymnomonas_acidicola	gfam_3875	1	NA	NA	NA	NA	NA	FALSE
0001.peg.1094	Thermogymnomonas_acidicola	gfam_194	2	K10844	Genetic Information Processing	Replication and repair	Nucleotide excision repair	ERCC2, XPD, DNA excision repair protein ERCC-2 [EC:3.6.4.12]	FALSE
0001.peg.1095	Thermogymnomonas_acidicola	gfam_3876	1	NA	NA	NA	NA	NA	FALSE
0001.peg.1096	Thermogymnomonas_acidicola	gfam_3877	1	NA	NA	NA	NA	NA	FALSE
0001.peg.1097	Thermogymnomonas_acidicola	gfam_194	2	K10844	Genetic Information Processing	Replication and repair	Nucleotide excision repair	ERCC2, XPD, DNA excision repair protein ERCC-2 [EC:3.6.4.12]	FALSE
0001.peg.1098	Thermogymnomonas_acidicola	gfam_3878	1	NA	NA	NA	NA	NA	FALSE
0001.peg.1099	Thermogymnomonas_acidicola	gfam_736	1	K18814	NA	NA	NA	NA	FALSE
0001.peg.1100	Thermogymnomonas_acidicola	gfam_266	1	K16129	Metabolism	Metabolism of terpenoids and polyketides	Nonribosomal peptide structures	mcyE, microcystin synthetase protein McyE	FALSE
0001.peg.1101	Thermogymnomonas_acidicola	gfam_3879	1	NA	NA	NA	NA	NA	FALSE
0001.peg.1102	Thermogymnomonas_acidicola	gfam_85	1	NA	NA	NA	NA	NA	TRUE
0001.peg.1103	Thermogymnomonas_acidicola	gfam_3880	1	NA	NA	NA	NA	NA	FALSE
0001.peg.1104	Thermogymnomonas_acidicola	gfam_3881	1	NA	NA	NA	NA	NA	FALSE
0001.peg.1105	Thermogymnomonas_acidicola	gfam_191	1	K02191	Metabolism	Metabolism of cofactors and vitamins	Porphyrin and chlorophyll metabolism	cbiT, cobalt-precorrin-6B (C15)-methyltransferase [EC:2.1.1.196]	FALSE
0001.peg.1106	Thermogymnomonas_acidicola	gfam_200	1	K09720	NA	NA	NA	NA	FALSE
0001.peg.1107	Thermogymnomonas_acidicola	gfam_270	1	K11733	NA	NA	NA	NA	FALSE
0001.peg.1108	Thermogymnomonas_acidicola	gfam_489	1	K03101	Genetic Information Processing	Folding, sorting and degradation	Protein export	lspA, signal peptidase II [EC:3.4.23.36]	FALSE
0001.peg.1109	Thermogymnomonas_acidicola	gfam_488	1	NA	NA	NA	NA	NA	FALSE
0001.peg.1110	Thermogymnomonas_acidicola	gfam_269	1	NA	NA	NA	NA	NA	FALSE
0001.peg.1111	Thermogymnomonas_acidicola	gfam_3882	1	NA	NA	NA	NA	NA	FALSE
0001.peg.1112	Thermogymnomonas_acidicola	gfam_3883	1	NA	NA	NA	NA	NA	FALSE
0001.peg.1113	Thermogymnomonas_acidicola	gfam_495	1	K06873	NA	NA	NA	NA	FALSE
0001.peg.1114	Thermogymnomonas_acidicola	gfam_3884	1	NA	NA	NA	NA	NA	FALSE
0001.peg.1115	Thermogymnomonas_acidicola	gfam_3885	1	NA	NA	NA	NA	NA	FALSE
0001.peg.1116	Thermogymnomonas_acidicola	gfam_3886	1	NA	NA	NA	NA	NA	FALSE
0001.peg.1117	Thermogymnomonas_acidicola	gfam_226	1	K02502	Metabolism	Amino acid metabolism	Histidine metabolism	hisZ, ATP phosphoribosyltransferase regulatory subunit	FALSE
0001.peg.1118	Thermogymnomonas_acidicola	gfam_3887	1	NA	NA	NA	NA	NA	FALSE
0001.peg.1119	Thermogymnomonas_acidicola	gfam_3888	1	NA	NA	NA	NA	NA	FALSE
0001.peg.1120	Thermogymnomonas_acidicola	gfam_681	1	NA	NA	NA	NA	NA	FALSE
0001.peg.1121	Thermogymnomonas_acidicola	gfam_680	1	K07301	NA	NA	NA	NA	FALSE
0001.peg.1122	Thermogymnomonas_acidicola	gfam_679	1	K06864	NA	NA	NA	NA	FALSE
0001.peg.1123	Thermogymnomonas_acidicola	gfam_153	1	NA	NA	NA	NA	NA	TRUE
0001.peg.1124	Thermogymnomonas_acidicola	gfam_678	1	K15024	Metabolism	Carbohydrate metabolism	Propanoate metabolism	K15024, putative phosphotransacetylase [EC:2.3.1.8]	FALSE
0001.peg.1125	Thermogymnomonas_acidicola	gfam_677	1	K06948	NA	NA	NA	NA	FALSE
0001.peg.1126	Thermogymnomonas_acidicola	gfam_3889	1	NA	NA	NA	NA	NA	FALSE
0001.peg.1127	Thermogymnomonas_acidicola	gfam_676	1	K16423	Metabolism	Metabolism of terpenoids and polyketides	Biosynthesis of vancomycin group antibiotics	hpgT, (S)-3,5-dihydroxyphenylglycine transaminase [EC:2.6.1.103]	FALSE
0001.peg.1128	Thermogymnomonas_acidicola	gfam_3890	1	NA	NA	NA	NA	NA	FALSE
0001.peg.1129	Thermogymnomonas_acidicola	gfam_675	1	K00980	Metabolism	Lipid metabolism	Glycerophospholipid metabolism	tagD, glycerol-3-phosphate cytidylyltransferase [EC:2.7.7.39]	FALSE
0001.peg.1130	Thermogymnomonas_acidicola	gfam_1673	1	K07100	NA	NA	NA	NA	FALSE
0001.peg.1131	Thermogymnomonas_acidicola	gfam_2220	1	NA	NA	NA	NA	NA	FALSE
0001.peg.1132	Thermogymnomonas_acidicola	gfam_152	1	NA	NA	NA	NA	NA	TRUE
0001.peg.1133	Thermogymnomonas_acidicola	gfam_151	1	NA	NA	NA	NA	NA	TRUE
0001.peg.1134	Thermogymnomonas_acidicola	gfam_3891	1	NA	NA	NA	NA	NA	FALSE
0001.peg.1135	Thermogymnomonas_acidicola	gfam_21	2	K06176	NA	NA	NA	NA	FALSE
0001.peg.1136	Thermogymnomonas_acidicola	gfam_21	2	K06176	NA	NA	NA	NA	FALSE
0001.peg.1137	Thermogymnomonas_acidicola	gfam_881	1	K18285	Metabolism	Metabolism of cofactors and vitamins	Ubiquinone and other terpenoid-quinone biosynthesis	mqnE, aminodeoxyfutalosine synthase [EC:2.5.1.120]	FALSE
0001.peg.1138	Thermogymnomonas_acidicola	gfam_3892	1	NA	NA	NA	NA	NA	FALSE
0001.peg.1139	Thermogymnomonas_acidicola	gfam_3893	1	NA	NA	NA	NA	NA	FALSE
0001.peg.1140	Thermogymnomonas_acidicola	gfam_3894	1	NA	NA	NA	NA	NA	FALSE
0001.peg.1141	Thermogymnomonas_acidicola	gfam_880	1	K18285	Metabolism	Metabolism of cofactors and vitamins	Ubiquinone and other terpenoid-quinone biosynthesis	mqnE, aminodeoxyfutalosine synthase [EC:2.5.1.120]	FALSE
0001.peg.1142	Thermogymnomonas_acidicola	gfam_3895	1	NA	NA	NA	NA	NA	FALSE
0001.peg.1143	Thermogymnomonas_acidicola	gfam_351	1	K11996	Genetic Information Processing	Folding, sorting and degradation	Sulfur relay system	MOCS3, UBA4, moeB, adenylyltransferase and sulfurtransferase	FALSE
0001.peg.1144	Thermogymnomonas_acidicola	gfam_3896	1	NA	NA	NA	NA	NA	FALSE
0001.peg.1145	Thermogymnomonas_acidicola	gfam_3897	1	NA	NA	NA	NA	NA	FALSE
0001.peg.1146	Thermogymnomonas_acidicola	gfam_1091	1	K15376	Organismal Systems	Nervous system	GABAergic synapse	GPHN, gephyrin [EC:2.10.1.1 2.7.7.75]	FALSE
0001.peg.1147	Thermogymnomonas_acidicola	gfam_1318	1	K09951	NA	NA	NA	NA	FALSE
0001.peg.1148	Thermogymnomonas_acidicola	gfam_3898	1	NA	NA	NA	NA	NA	FALSE
0001.peg.1149	Thermogymnomonas_acidicola	gfam_384	1	K15342	NA	NA	NA	NA	FALSE
0001.peg.1150	Thermogymnomonas_acidicola	gfam_1674	1	K07464	NA	NA	NA	NA	FALSE
0001.peg.1151	Thermogymnomonas_acidicola	gfam_3899	1	NA	NA	NA	NA	NA	FALSE
0001.peg.1152	Thermogymnomonas_acidicola	gfam_1675	1	K07012	NA	NA	NA	NA	FALSE
0001.peg.1153	Thermogymnomonas_acidicola	gfam_3900	1	NA	NA	NA	NA	NA	FALSE
0001.peg.1154	Thermogymnomonas_acidicola	gfam_1676	1	NA	NA	NA	NA	NA	FALSE
0001.peg.1155	Thermogymnomonas_acidicola	gfam_3901	1	NA	NA	NA	NA	NA	FALSE
0001.peg.1156	Thermogymnomonas_acidicola	gfam_1380	2	NA	NA	NA	NA	NA	FALSE
0001.peg.1157	Thermogymnomonas_acidicola	gfam_1380	2	NA	NA	NA	NA	NA	FALSE
0001.peg.1158	Thermogymnomonas_acidicola	gfam_3902	1	NA	NA	NA	NA	NA	FALSE
0001.peg.1159	Thermogymnomonas_acidicola	gfam_1677	1	NA	NA	NA	NA	NA	FALSE
0001.peg.1160	Thermogymnomonas_acidicola	gfam_3903	1	NA	NA	NA	NA	NA	FALSE
0001.peg.1161	Thermogymnomonas_acidicola	gfam_1678	1	NA	NA	NA	NA	NA	FALSE
0001.peg.1162	Thermogymnomonas_acidicola	gfam_2221	1	NA	NA	NA	NA	NA	FALSE
0001.peg.1163	Thermogymnomonas_acidicola	gfam_3904	1	NA	NA	NA	NA	NA	FALSE
0001.peg.1164	Thermogymnomonas_acidicola	gfam_144	1	K06953	NA	NA	NA	NA	TRUE
0001.peg.1165	Thermogymnomonas_acidicola	gfam_1092	1	K02843	Metabolism	Glycan biosynthesis and metabolism	Lipopolysaccharide biosynthesis	waaF, rfaF, heptosyltransferase II [EC:2.4.-.-]	FALSE
0001.peg.1166	Thermogymnomonas_acidicola	gfam_483	1	K18688	NA	NA	NA	NA	FALSE
0001.peg.1167	Thermogymnomonas_acidicola	gfam_3905	1	NA	NA	NA	NA	NA	FALSE
0001.peg.1168	Thermogymnomonas_acidicola	gfam_3906	1	NA	NA	NA	NA	NA	FALSE
0001.peg.1169	Thermogymnomonas_acidicola	gfam_3907	1	NA	NA	NA	NA	NA	FALSE
0001.peg.1170	Thermogymnomonas_acidicola	gfam_222	1	K15640	NA	NA	NA	NA	FALSE
0001.peg.1171	Thermogymnomonas_acidicola	gfam_3908	1	NA	NA	NA	NA	NA	FALSE
0001.peg.1172	Thermogymnomonas_acidicola	gfam_626	1	K16213	NA	NA	NA	NA	FALSE
0001.peg.1173	Thermogymnomonas_acidicola	gfam_3909	1	NA	NA	NA	NA	NA	FALSE
0001.peg.1174	Thermogymnomonas_acidicola	gfam_3910	1	NA	NA	NA	NA	NA	FALSE
0001.peg.1175	Thermogymnomonas_acidicola	gfam_141	1	K07283	NA	NA	NA	NA	TRUE
0001.peg.1176	Thermogymnomonas_acidicola	gfam_3911	1	NA	NA	NA	NA	NA	FALSE
0001.peg.1177	Thermogymnomonas_acidicola	gfam_221	1	K14665	NA	NA	NA	NA	FALSE
0001.peg.1178	Thermogymnomonas_acidicola	gfam_3912	1	NA	NA	NA	NA	NA	FALSE
0001.peg.1179	Thermogymnomonas_acidicola	gfam_3913	1	NA	NA	NA	NA	NA	FALSE
0001.peg.1180	Thermogymnomonas_acidicola	gfam_3914	1	NA	NA	NA	NA	NA	FALSE
0001.peg.1181	Thermogymnomonas_acidicola	gfam_3915	1	NA	NA	NA	NA	NA	FALSE
0001.peg.1182	Thermogymnomonas_acidicola	gfam_563	1	K18609	Metabolism	Metabolism of cofactors and vitamins	Vitamin B6 metabolism	pldh, pyridoxal 4-dehydrogenase [EC:1.1.1.107]	FALSE
0001.peg.1183	Thermogymnomonas_acidicola	gfam_3916	1	NA	NA	NA	NA	NA	FALSE
0001.peg.1184	Thermogymnomonas_acidicola	gfam_1230	1	NA	NA	NA	NA	NA	FALSE
0001.peg.1185	Thermogymnomonas_acidicola	gfam_3917	1	NA	NA	NA	NA	NA	FALSE
0001.peg.1186	Thermogymnomonas_acidicola	gfam_3918	1	NA	NA	NA	NA	NA	FALSE
0001.peg.1187	Thermogymnomonas_acidicola	gfam_3919	1	NA	NA	NA	NA	NA	FALSE
0001.peg.1188	Thermogymnomonas_acidicola	gfam_3920	1	NA	NA	NA	NA	NA	FALSE
0001.peg.1189	Thermogymnomonas_acidicola	gfam_1349	1	K01178	Metabolism	Carbohydrate metabolism	Starch and sucrose metabolism	E3.2.1.3, glucoamylase [EC:3.2.1.3]	FALSE
0001.peg.1190	Thermogymnomonas_acidicola	gfam_3921	1	NA	NA	NA	NA	NA	FALSE
0001.peg.1191	Thermogymnomonas_acidicola	gfam_1231	1	K14052	NA	NA	NA	NA	FALSE
0001.peg.1192	Thermogymnomonas_acidicola	gfam_3922	1	NA	NA	NA	NA	NA	FALSE
0001.peg.1193	Thermogymnomonas_acidicola	gfam_3923	1	NA	NA	NA	NA	NA	FALSE
0001.peg.1194	Thermogymnomonas_acidicola	gfam_3924	1	NA	NA	NA	NA	NA	FALSE
0001.peg.1195	Thermogymnomonas_acidicola	gfam_2222	1	K15746	Metabolism	Metabolism of terpenoids and polyketides	Carotenoid biosynthesis	crtZ, beta-carotene 3-hydroxylase [EC:1.14.13.129]	FALSE
0001.peg.1196	Thermogymnomonas_acidicola	gfam_3925	1	NA	NA	NA	NA	NA	FALSE
0001.peg.1197	Thermogymnomonas_acidicola	gfam_2223	1	K10210	Metabolism	Metabolism of terpenoids and polyketides	Carotenoid biosynthesis	crtP, diapolycopene oxygenase [EC:1.14.99.44]	FALSE
0001.peg.1198	Thermogymnomonas_acidicola	gfam_3926	1	NA	NA	NA	NA	NA	FALSE
0001.peg.1199	Thermogymnomonas_acidicola	gfam_2224	1	NA	NA	NA	NA	NA	FALSE
0001.peg.1200	Thermogymnomonas_acidicola	gfam_2225	1	K10622	Metabolism	Overview	Degradation of aromatic compounds	cmtD, dhbB, HCOMODA/2-hydroxy-3-carboxy-muconic semialdehyde decarboxylase [EC:4.1.1.-]	FALSE
0001.peg.1201	Thermogymnomonas_acidicola	gfam_3927	1	NA	NA	NA	NA	NA	FALSE
0001.peg.1202	Thermogymnomonas_acidicola	gfam_3928	1	NA	NA	NA	NA	NA	FALSE
0001.peg.1203	Thermogymnomonas_acidicola	gfam_1093	1	NA	NA	NA	NA	NA	FALSE
0001.peg.1204	Thermogymnomonas_acidicola	gfam_3929	1	NA	NA	NA	NA	NA	FALSE
0001.peg.1205	Thermogymnomonas_acidicola	gfam_3930	1	NA	NA	NA	NA	NA	FALSE
0001.peg.1206	Thermogymnomonas_acidicola	gfam_456	2	K14392	NA	NA	NA	NA	FALSE
0001.peg.1207	Thermogymnomonas_acidicola	gfam_437	1	K03799	NA	NA	NA	NA	FALSE
0001.peg.1208	Thermogymnomonas_acidicola	gfam_3931	1	NA	NA	NA	NA	NA	FALSE
0001.peg.1209	Thermogymnomonas_acidicola	gfam_3932	1	NA	NA	NA	NA	NA	FALSE
0001.peg.1210	Thermogymnomonas_acidicola	gfam_34	1	K09759	Genetic Information Processing	Translation	Aminoacyl-tRNA biosynthesis	aspC, nondiscriminating aspartyl-tRNA synthetase [EC:6.1.1.23]	FALSE
0001.peg.1211	Thermogymnomonas_acidicola	gfam_299	1	K14080	Metabolism	Energy metabolism	Methane metabolism	mtaA, [methyl-Co(III) methanol-specific corrinoid protein]:coenzyme M methyltransferase [EC:2.1.1.246]	FALSE
0001.peg.1212	Thermogymnomonas_acidicola	gfam_33	1	K00630	Metabolism	Lipid metabolism	Glycerolipid metabolism	ATS1, glycerol-3-phosphate O-acyltransferase [EC:2.3.1.15]	FALSE
0001.peg.1213	Thermogymnomonas_acidicola	gfam_3933	1	NA	NA	NA	NA	NA	FALSE
0001.peg.1214	Thermogymnomonas_acidicola	gfam_137	1	K03833	NA	NA	NA	NA	TRUE
0001.peg.1215	Thermogymnomonas_acidicola	gfam_619	1	K13713	Metabolism	Nucleotide metabolism	Purine metabolism	purCD, fusion protein PurCD [EC:6.3.2.6 6.3.4.13]	FALSE
0001.peg.1216	Thermogymnomonas_acidicola	gfam_2226	1	K13713	Metabolism	Nucleotide metabolism	Purine metabolism	purCD, fusion protein PurCD [EC:6.3.2.6 6.3.4.13]	FALSE
0001.peg.1217	Thermogymnomonas_acidicola	gfam_3934	1	NA	NA	NA	NA	NA	FALSE
0001.peg.1218	Thermogymnomonas_acidicola	gfam_3935	1	NA	NA	NA	NA	NA	FALSE
0001.peg.1219	Thermogymnomonas_acidicola	gfam_3936	1	NA	NA	NA	NA	NA	FALSE
0001.peg.1220	Thermogymnomonas_acidicola	gfam_620	1	K03457	NA	NA	NA	NA	FALSE
0001.peg.1221	Thermogymnomonas_acidicola	gfam_3937	1	NA	NA	NA	NA	NA	FALSE
0001.peg.1222	Thermogymnomonas_acidicola	gfam_3938	1	NA	NA	NA	NA	NA	FALSE
0001.peg.1223	Thermogymnomonas_acidicola	gfam_1094	1	NA	NA	NA	NA	NA	FALSE
0001.peg.1224	Thermogymnomonas_acidicola	gfam_3939	1	NA	NA	NA	NA	NA	FALSE
0001.peg.1225	Thermogymnomonas_acidicola	gfam_138	1	K06167	Metabolism	Metabolism of other amino acids	Phosphonate and phosphinate metabolism	phnP, phosphoribosyl 1,2-cyclic phosphate phosphodiesterase [EC:3.1.4.55]	FALSE
0001.peg.1226	Thermogymnomonas_acidicola	gfam_1024	1	K07476	NA	NA	NA	NA	FALSE
0001.peg.1227	Thermogymnomonas_acidicola	gfam_3940	1	NA	NA	NA	NA	NA	FALSE
0001.peg.1228	Thermogymnomonas_acidicola	gfam_812	1	NA	NA	NA	NA	NA	FALSE
0001.peg.1229	Thermogymnomonas_acidicola	gfam_3941	1	NA	NA	NA	NA	NA	FALSE
0001.peg.1230	Thermogymnomonas_acidicola	gfam_3942	1	NA	NA	NA	NA	NA	FALSE
0001.peg.1231	Thermogymnomonas_acidicola	gfam_130	1	K18692	NA	NA	NA	NA	TRUE
0001.peg.1232	Thermogymnomonas_acidicola	gfam_3943	1	NA	NA	NA	NA	NA	FALSE
0001.peg.1233	Thermogymnomonas_acidicola	gfam_588	1	NA	NA	NA	NA	NA	FALSE
0001.peg.1234	Thermogymnomonas_acidicola	gfam_3944	1	NA	NA	NA	NA	NA	FALSE
0001.peg.1235	Thermogymnomonas_acidicola	gfam_1232	2	NA	NA	NA	NA	NA	FALSE
0001.peg.1236	Thermogymnomonas_acidicola	gfam_1232	2	NA	NA	NA	NA	NA	FALSE
0001.peg.1237	Thermogymnomonas_acidicola	gfam_3945	1	NA	NA	NA	NA	NA	FALSE
0001.peg.1238	Thermogymnomonas_acidicola	gfam_1381	1	K07108	NA	NA	NA	NA	FALSE
0001.peg.1239	Thermogymnomonas_acidicola	gfam_3946	1	NA	NA	NA	NA	NA	FALSE
0001.peg.1240	Thermogymnomonas_acidicola	gfam_3947	1	NA	NA	NA	NA	NA	FALSE
0001.peg.1241	Thermogymnomonas_acidicola	gfam_3948	1	NA	NA	NA	NA	NA	FALSE
0001.peg.1242	Thermogymnomonas_acidicola	gfam_593	1	K02233	Metabolism	Metabolism of cofactors and vitamins	Porphyrin and chlorophyll metabolism	E2.7.8.26, cobS, cobV, adenosylcobinamide-GDP ribazoletransferase [EC:2.7.8.26]	FALSE
0001.peg.1243	Thermogymnomonas_acidicola	gfam_3949	1	NA	NA	NA	NA	NA	FALSE
0001.peg.1244	Thermogymnomonas_acidicola	gfam_3950	1	NA	NA	NA	NA	NA	FALSE
0001.peg.1245	Thermogymnomonas_acidicola	gfam_3951	1	NA	NA	NA	NA	NA	FALSE
0001.peg.1246	Thermogymnomonas_acidicola	gfam_3952	1	NA	NA	NA	NA	NA	FALSE
0001.peg.1247	Thermogymnomonas_acidicola	gfam_3953	1	NA	NA	NA	NA	NA	FALSE
0001.peg.1248	Thermogymnomonas_acidicola	gfam_595	1	NA	NA	NA	NA	NA	FALSE
0001.peg.1249	Thermogymnomonas_acidicola	gfam_3954	1	NA	NA	NA	NA	NA	FALSE
0001.peg.1250	Thermogymnomonas_acidicola	gfam_3955	1	NA	NA	NA	NA	NA	FALSE
0001.peg.1251	Thermogymnomonas_acidicola	gfam_582	1	K18232	Environmental Information Processing	Membrane transport	ABC transporters	oleC4, oleandomycin transport system ATP-binding protein	FALSE
0001.peg.1252	Thermogymnomonas_acidicola	gfam_581	1	K15782	NA	NA	NA	NA	FALSE
0001.peg.1253	Thermogymnomonas_acidicola	gfam_3956	1	NA	NA	NA	NA	NA	FALSE
0001.peg.1254	Thermogymnomonas_acidicola	gfam_3957	1	NA	NA	NA	NA	NA	FALSE
0001.peg.1255	Thermogymnomonas_acidicola	gfam_3958	1	NA	NA	NA	NA	NA	FALSE
0001.peg.1256	Thermogymnomonas_acidicola	gfam_361	1	NA	NA	NA	NA	NA	FALSE
0001.peg.1257	Thermogymnomonas_acidicola	gfam_294	1	K17828	Metabolism	Nucleotide metabolism	Pyrimidine metabolism	pyrDI, dihydroorotate dehydrogenase (NAD+) catalytic subunit [EC:1.3.1.14]	FALSE
0001.peg.1258	Thermogymnomonas_acidicola	gfam_570	1	K17105	Metabolism	Lipid metabolism	Glycerophospholipid metabolism	E2.5.1.42, geranylgeranylglycerol-phosphate geranylgeranyltransferase [EC:2.5.1.42]	FALSE
0001.peg.1259	Thermogymnomonas_acidicola	gfam_3959	1	NA	NA	NA	NA	NA	FALSE
0001.peg.1260	Thermogymnomonas_acidicola	gfam_125	1	K00555	NA	NA	NA	NA	TRUE
0001.peg.1261	Thermogymnomonas_acidicola	gfam_3960	1	NA	NA	NA	NA	NA	FALSE
0001.peg.1262	Thermogymnomonas_acidicola	gfam_3961	1	NA	NA	NA	NA	NA	FALSE
0001.peg.1263	Thermogymnomonas_acidicola	gfam_569	1	K06928	Metabolism	Metabolism of cofactors and vitamins	Thiamine metabolism	NTPCR, nucleoside-triphosphatase [EC:3.6.1.15]	FALSE
0001.peg.1264	Thermogymnomonas_acidicola	gfam_568	1	NA	NA	NA	NA	NA	FALSE
0001.peg.1265	Thermogymnomonas_acidicola	gfam_1382	1	NA	NA	NA	NA	NA	FALSE
0001.peg.1266	Thermogymnomonas_acidicola	gfam_567	1	K12063	NA	NA	NA	NA	FALSE
0001.peg.1267	Thermogymnomonas_acidicola	gfam_3962	1	NA	NA	NA	NA	NA	FALSE
0001.peg.1268	Thermogymnomonas_acidicola	gfam_3963	1	NA	NA	NA	NA	NA	FALSE
0001.peg.1269	Thermogymnomonas_acidicola	gfam_3964	1	NA	NA	NA	NA	NA	FALSE
0001.peg.1270	Thermogymnomonas_acidicola	gfam_3965	1	NA	NA	NA	NA	NA	FALSE
0001.peg.1271	Thermogymnomonas_acidicola	gfam_827	1	NA	NA	NA	NA	NA	FALSE
0001.peg.1272	Thermogymnomonas_acidicola	gfam_566	1	K05976	NA	NA	NA	NA	FALSE
0001.peg.1273	Thermogymnomonas_acidicola	gfam_3966	1	NA	NA	NA	NA	NA	FALSE
0001.peg.1274	Thermogymnomonas_acidicola	gfam_3967	1	NA	NA	NA	NA	NA	FALSE
0001.peg.1275	Thermogymnomonas_acidicola	gfam_398	2	K02081	NA	NA	NA	NA	FALSE
0001.peg.1276	Thermogymnomonas_acidicola	gfam_398	2	K02081	NA	NA	NA	NA	FALSE
0001.peg.1277	Thermogymnomonas_acidicola	gfam_564	1	K09012	NA	NA	NA	NA	FALSE
0001.peg.1278	Thermogymnomonas_acidicola	gfam_565	1	NA	NA	NA	NA	NA	FALSE
0001.peg.1279	Thermogymnomonas_acidicola	gfam_1015	1	NA	NA	NA	NA	NA	FALSE
0001.peg.1280	Thermogymnomonas_acidicola	gfam_1679	1	K02304	Metabolism	Metabolism of cofactors and vitamins	Porphyrin and chlorophyll metabolism	MET8, precorrin-2 dehydrogenase / sirohydrochlorin ferrochelatase [EC:1.3.1.76 4.99.1.4]	FALSE
0001.peg.1281	Thermogymnomonas_acidicola	gfam_3968	1	NA	NA	NA	NA	NA	FALSE
0001.peg.1282	Thermogymnomonas_acidicola	gfam_3969	1	NA	NA	NA	NA	NA	FALSE
0001.peg.1283	Thermogymnomonas_acidicola	gfam_3970	1	NA	NA	NA	NA	NA	FALSE
0001.peg.1284	Thermogymnomonas_acidicola	gfam_1233	1	NA	NA	NA	NA	NA	FALSE
0001.peg.1285	Thermogymnomonas_acidicola	gfam_1234	1	K13542	Metabolism	Metabolism of cofactors and vitamins	Porphyrin and chlorophyll metabolism	cobA-hemD, uroporphyrinogen III methyltransferase / synthase [EC:2.1.1.107 4.2.1.75]	FALSE
0001.peg.1286	Thermogymnomonas_acidicola	gfam_3971	1	NA	NA	NA	NA	NA	FALSE
0001.peg.1287	Thermogymnomonas_acidicola	gfam_3972	1	NA	NA	NA	NA	NA	FALSE
0001.peg.1288	Thermogymnomonas_acidicola	gfam_1680	1	K16318	NA	NA	NA	NA	FALSE
0001.peg.1289	Thermogymnomonas_acidicola	gfam_3973	1	NA	NA	NA	NA	NA	FALSE
0001.peg.1290	Thermogymnomonas_acidicola	gfam_1235	1	K13542	Metabolism	Metabolism of cofactors and vitamins	Porphyrin and chlorophyll metabolism	cobA-hemD, uroporphyrinogen III methyltransferase / synthase [EC:2.1.1.107 4.2.1.75]	FALSE
0001.peg.1291	Thermogymnomonas_acidicola	gfam_942	2	K13542	Metabolism	Metabolism of cofactors and vitamins	Porphyrin and chlorophyll metabolism	cobA-hemD, uroporphyrinogen III methyltransferase / synthase [EC:2.1.1.107 4.2.1.75]	FALSE
0001.peg.1292	Thermogymnomonas_acidicola	gfam_942	2	K13542	Metabolism	Metabolism of cofactors and vitamins	Porphyrin and chlorophyll metabolism	cobA-hemD, uroporphyrinogen III methyltransferase / synthase [EC:2.1.1.107 4.2.1.75]	FALSE
0001.peg.1293	Thermogymnomonas_acidicola	gfam_1236	1	K13542	Metabolism	Metabolism of cofactors and vitamins	Porphyrin and chlorophyll metabolism	cobA-hemD, uroporphyrinogen III methyltransferase / synthase [EC:2.1.1.107 4.2.1.75]	FALSE
0001.peg.1294	Thermogymnomonas_acidicola	gfam_3974	1	NA	NA	NA	NA	NA	FALSE
0001.peg.1295	Thermogymnomonas_acidicola	gfam_131	1	K07442	NA	NA	NA	NA	TRUE
0001.peg.1296	Thermogymnomonas_acidicola	gfam_583	1	K11529	Metabolism	Amino acid metabolism	Glycine, serine and threonine metabolism	gk, glycerate 2-kinase [EC:2.7.1.165]	FALSE
0001.peg.1297	Thermogymnomonas_acidicola	gfam_3975	1	NA	NA	NA	NA	NA	FALSE
0001.peg.1298	Thermogymnomonas_acidicola	gfam_3976	1	NA	NA	NA	NA	NA	FALSE
0001.peg.1299	Thermogymnomonas_acidicola	gfam_3977	1	NA	NA	NA	NA	NA	FALSE
0001.peg.1300	Thermogymnomonas_acidicola	gfam_558	1	K06966	NA	NA	NA	NA	FALSE
0001.peg.1301	Thermogymnomonas_acidicola	gfam_3978	1	NA	NA	NA	NA	NA	FALSE
0001.peg.1302	Thermogymnomonas_acidicola	gfam_124	1	K03151	Genetic Information Processing	Folding, sorting and degradation	Sulfur relay system	thiI, thiamine biosynthesis protein ThiI	TRUE
0001.peg.1303	Thermogymnomonas_acidicola	gfam_3979	1	NA	NA	NA	NA	NA	FALSE
0001.peg.1304	Thermogymnomonas_acidicola	gfam_3980	1	NA	NA	NA	NA	NA	FALSE
0001.peg.1305	Thermogymnomonas_acidicola	gfam_3981	1	NA	NA	NA	NA	NA	FALSE
0001.peg.1306	Thermogymnomonas_acidicola	gfam_32	1	K09162	NA	NA	NA	NA	FALSE
0001.peg.1307	Thermogymnomonas_acidicola	gfam_3982	1	NA	NA	NA	NA	NA	FALSE
0001.peg.1308	Thermogymnomonas_acidicola	gfam_3983	1	NA	NA	NA	NA	NA	FALSE
0001.peg.1309	Thermogymnomonas_acidicola	gfam_1042	1	K16421	Metabolism	Metabolism of terpenoids and polyketides	Biosynthesis of vancomycin group antibiotics	hmaS, 4-hydroxymandelate synthase [EC:1.13.11.46]	FALSE
0001.peg.1310	Thermogymnomonas_acidicola	gfam_1043	1	K18336	Metabolism	Carbohydrate metabolism	Fructose and mannose metabolism	K18336, 2,4-diketo-3-deoxy-L-fuconate hydrolase [EC:3.7.1.-]	FALSE
0001.peg.1311	Thermogymnomonas_acidicola	gfam_3984	1	NA	NA	NA	NA	NA	FALSE
0001.peg.1312	Thermogymnomonas_acidicola	gfam_3985	1	NA	NA	NA	NA	NA	FALSE
0001.peg.1313	Thermogymnomonas_acidicola	gfam_1044	1	K00451	Metabolism	Amino acid metabolism	Tyrosine metabolism	HGD, hmgA, homogentisate 1,2-dioxygenase [EC:1.13.11.5]	FALSE
0001.peg.1314	Thermogymnomonas_acidicola	gfam_1338	1	K18120	Metabolism	Carbohydrate metabolism	Butanoate metabolism	4hbD, abfH, 4-hydroxybutyrate dehydrogenase [EC:1.1.1.61]	FALSE
0001.peg.1315	Thermogymnomonas_acidicola	gfam_3986	1	NA	NA	NA	NA	NA	FALSE
0001.peg.1316	Thermogymnomonas_acidicola	gfam_382	1	K14666	NA	NA	NA	NA	FALSE
0001.peg.1317	Thermogymnomonas_acidicola	gfam_3987	1	NA	NA	NA	NA	NA	FALSE
0001.peg.1318	Thermogymnomonas_acidicola	gfam_3988	1	NA	NA	NA	NA	NA	FALSE
0001.peg.1319	Thermogymnomonas_acidicola	gfam_613	1	K11381	Metabolism	Amino acid metabolism	Valine, leucine and isoleucine degradation	bkdA, 2-oxoisovalerate dehydrogenase E1 component [EC:1.2.4.4]	FALSE
0001.peg.1320	Thermogymnomonas_acidicola	gfam_614	1	K18301	NA	NA	NA	NA	FALSE
0001.peg.1321	Thermogymnomonas_acidicola	gfam_3989	1	NA	NA	NA	NA	NA	FALSE
0001.peg.1322	Thermogymnomonas_acidicola	gfam_3990	1	NA	NA	NA	NA	NA	FALSE
0001.peg.1323	Thermogymnomonas_acidicola	gfam_3991	1	NA	NA	NA	NA	NA	FALSE
0001.peg.1324	Thermogymnomonas_acidicola	gfam_615	1	K13810	Metabolism	Carbohydrate metabolism	Amino sugar and nucleotide sugar metabolism	tal-pgi, transaldolase / glucose-6-phosphate isomerase [EC:2.2.1.2 5.3.1.9]	FALSE
0001.peg.1325	Thermogymnomonas_acidicola	gfam_60	2	K07577	NA	NA	NA	NA	FALSE
0001.peg.1326	Thermogymnomonas_acidicola	gfam_60	2	K07577	NA	NA	NA	NA	FALSE
0001.peg.1327	Thermogymnomonas_acidicola	gfam_3992	1	NA	NA	NA	NA	NA	FALSE
0001.peg.1328	Thermogymnomonas_acidicola	gfam_3993	1	NA	NA	NA	NA	NA	FALSE
0001.peg.1329	Thermogymnomonas_acidicola	gfam_3994	1	NA	NA	NA	NA	NA	FALSE
0001.peg.1330	Thermogymnomonas_acidicola	gfam_129	1	K03433	Genetic Information Processing	Folding, sorting and degradation	Proteasome	psmB, prcB, proteasome beta subunit [EC:3.4.25.1]	TRUE
0001.peg.1331	Thermogymnomonas_acidicola	gfam_3995	1	NA	NA	NA	NA	NA	FALSE
0001.peg.1332	Thermogymnomonas_acidicola	gfam_3996	1	NA	NA	NA	NA	NA	FALSE
0001.peg.1333	Thermogymnomonas_acidicola	gfam_424	1	K08369	NA	NA	NA	NA	FALSE
0001.peg.1334	Thermogymnomonas_acidicola	gfam_400	1	K09137	NA	NA	NA	NA	FALSE
0001.peg.1335	Thermogymnomonas_acidicola	gfam_3997	1	NA	NA	NA	NA	NA	FALSE
0001.peg.1336	Thermogymnomonas_acidicola	gfam_3998	1	NA	NA	NA	NA	NA	FALSE
0001.peg.1337	Thermogymnomonas_acidicola	gfam_3999	1	NA	NA	NA	NA	NA	FALSE
0001.peg.1338	Thermogymnomonas_acidicola	gfam_1183	1	K07502	NA	NA	NA	NA	FALSE
0001.peg.1339	Thermogymnomonas_acidicola	gfam_1095	1	NA	NA	NA	NA	NA	FALSE
0001.peg.1340	Thermogymnomonas_acidicola	gfam_4000	1	NA	NA	NA	NA	NA	FALSE
0001.peg.1341	Thermogymnomonas_acidicola	gfam_4001	1	NA	NA	NA	NA	NA	FALSE
0001.peg.1342	Thermogymnomonas_acidicola	gfam_832	1	NA	NA	NA	NA	NA	FALSE
0001.peg.1343	Thermogymnomonas_acidicola	gfam_4002	1	NA	NA	NA	NA	NA	FALSE
0001.peg.1344	Thermogymnomonas_acidicola	gfam_580	1	K13713	Metabolism	Nucleotide metabolism	Purine metabolism	purCD, fusion protein PurCD [EC:6.3.2.6 6.3.4.13]	FALSE
0001.peg.1345	Thermogymnomonas_acidicola	gfam_986	2	K17483	NA	NA	NA	NA	FALSE
0001.peg.1346	Thermogymnomonas_acidicola	gfam_986	2	K17483	NA	NA	NA	NA	FALSE
0001.peg.1347	Thermogymnomonas_acidicola	gfam_4003	1	NA	NA	NA	NA	NA	FALSE
0001.peg.1348	Thermogymnomonas_acidicola	gfam_578	1	K15357	Metabolism	Metabolism of cofactors and vitamins	Nicotinate and nicotinamide metabolism	nicD, N-formylmaleamate deformylase [EC:3.5.1.106]	FALSE
0001.peg.1349	Thermogymnomonas_acidicola	gfam_826	1	K18609	Metabolism	Metabolism of cofactors and vitamins	Vitamin B6 metabolism	pldh, pyridoxal 4-dehydrogenase [EC:1.1.1.107]	FALSE
0001.peg.1350	Thermogymnomonas_acidicola	gfam_287	2	NA	NA	NA	NA	NA	FALSE
0001.peg.1351	Thermogymnomonas_acidicola	gfam_287	2	NA	NA	NA	NA	NA	FALSE
0001.peg.1352	Thermogymnomonas_acidicola	gfam_1383	1	K01518	Metabolism	Nucleotide metabolism	Purine metabolism	NUDT2, bis(5-nucleosidyl)-tetraphosphatase [EC:3.6.1.17]	FALSE
0001.peg.1353	Thermogymnomonas_acidicola	gfam_4004	1	NA	NA	NA	NA	NA	FALSE
0001.peg.1354	Thermogymnomonas_acidicola	gfam_598	1	K07164	NA	NA	NA	NA	FALSE
0001.peg.1355	Thermogymnomonas_acidicola	gfam_4005	1	NA	NA	NA	NA	NA	FALSE
0001.peg.1356	Thermogymnomonas_acidicola	gfam_836	1	K17488	NA	NA	NA	NA	FALSE
0001.peg.1357	Thermogymnomonas_acidicola	gfam_439	1	K17837	Human Diseases	Drug resistance	beta-Lactam resistance	bla2, blm, ccrA, blaB, metallo-beta-lactamase class B [EC:3.5.2.6]	FALSE
0001.peg.1358	Thermogymnomonas_acidicola	gfam_1026	1	NA	NA	NA	NA	NA	FALSE
0001.peg.1359	Thermogymnomonas_acidicola	gfam_1025	1	NA	NA	NA	NA	NA	FALSE
0001.peg.1360	Thermogymnomonas_acidicola	gfam_597	1	K03272	Metabolism	Glycan biosynthesis and metabolism	Lipopolysaccharide biosynthesis	gmhC, hldE, waaE, rfaE, D-beta-D-heptose 7-phosphate kinase / D-beta-D-heptose 1-phosphate adenosyltransferase [EC:2.7.1.167 2.7.7.70]	FALSE
0001.peg.1361	Thermogymnomonas_acidicola	gfam_4006	1	NA	NA	NA	NA	NA	FALSE
0001.peg.1362	Thermogymnomonas_acidicola	gfam_835	1	K14652	Metabolism	Metabolism of cofactors and vitamins	Riboflavin metabolism	ribBA, 3,4-dihydroxy 2-butanone 4-phosphate synthase / GTP cyclohydrolase II [EC:4.1.99.12 3.5.4.25]	FALSE
0001.peg.1363	Thermogymnomonas_acidicola	gfam_4007	1	NA	NA	NA	NA	NA	FALSE
0001.peg.1364	Thermogymnomonas_acidicola	gfam_596	1	K18816	NA	NA	NA	NA	FALSE
0001.peg.1365	Thermogymnomonas_acidicola	gfam_217	2	K06885	NA	NA	NA	NA	FALSE
0001.peg.1366	Thermogymnomonas_acidicola	gfam_217	2	K06885	NA	NA	NA	NA	FALSE
0001.peg.1367	Thermogymnomonas_acidicola	gfam_4008	1	NA	NA	NA	NA	NA	FALSE
0001.peg.1368	Thermogymnomonas_acidicola	gfam_4009	1	NA	NA	NA	NA	NA	FALSE
0001.peg.1369	Thermogymnomonas_acidicola	gfam_4010	1	NA	NA	NA	NA	NA	FALSE
0001.peg.1370	Thermogymnomonas_acidicola	gfam_571	1	K01952	Metabolism	Nucleotide metabolism	Purine metabolism	purL, PFAS, phosphoribosylformylglycinamidine synthase [EC:6.3.5.3]	FALSE
0001.peg.1371	Thermogymnomonas_acidicola	gfam_4011	1	NA	NA	NA	NA	NA	FALSE
0001.peg.1372	Thermogymnomonas_acidicola	gfam_4012	1	NA	NA	NA	NA	NA	FALSE
0001.peg.1373	Thermogymnomonas_acidicola	gfam_572	1	NA	NA	NA	NA	NA	FALSE
0001.peg.1374	Thermogymnomonas_acidicola	gfam_573	1	K15974	NA	NA	NA	NA	FALSE
0001.peg.1375	Thermogymnomonas_acidicola	gfam_1096	1	K07062	NA	NA	NA	NA	FALSE
0001.peg.1376	Thermogymnomonas_acidicola	gfam_4013	1	NA	NA	NA	NA	NA	FALSE
0001.peg.1377	Thermogymnomonas_acidicola	gfam_295	1	K11261	Metabolism	Energy metabolism	Methane metabolism	fwdE, fmdE, formylmethanofuran dehydrogenase subunit E [EC:1.2.99.5]	FALSE
0001.peg.1378	Thermogymnomonas_acidicola	gfam_4014	1	NA	NA	NA	NA	NA	FALSE
0001.peg.1379	Thermogymnomonas_acidicola	gfam_586	1	NA	NA	NA	NA	NA	FALSE
0001.peg.1380	Thermogymnomonas_acidicola	gfam_4015	1	NA	NA	NA	NA	NA	FALSE
0001.peg.1381	Thermogymnomonas_acidicola	gfam_585	1	K00610	Metabolism	Amino acid metabolism	Alanine, aspartate and glutamate metabolism	pyrI, aspartate carbamoyltransferase regulatory subunit	FALSE
0001.peg.1382	Thermogymnomonas_acidicola	gfam_4016	1	NA	NA	NA	NA	NA	FALSE
0001.peg.1383	Thermogymnomonas_acidicola	gfam_584	1	K13252	NA	NA	NA	NA	FALSE
0001.peg.1384	Thermogymnomonas_acidicola	gfam_4017	1	NA	NA	NA	NA	NA	FALSE
0001.peg.1385	Thermogymnomonas_acidicola	gfam_589	1	K00054	Metabolism	Metabolism of terpenoids and polyketides	Terpenoid backbone biosynthesis	mvaA, hydroxymethylglutaryl-CoA reductase [EC:1.1.1.88]	FALSE
0001.peg.1386	Thermogymnomonas_acidicola	gfam_4018	1	NA	NA	NA	NA	NA	FALSE
0001.peg.1387	Thermogymnomonas_acidicola	gfam_590	1	K06366	NA	NA	NA	NA	FALSE
0001.peg.1388	Thermogymnomonas_acidicola	gfam_591	1	NA	NA	NA	NA	NA	FALSE
0001.peg.1389	Thermogymnomonas_acidicola	gfam_606	1	NA	NA	NA	NA	NA	FALSE
0001.peg.1390	Thermogymnomonas_acidicola	gfam_4019	1	NA	NA	NA	NA	NA	FALSE
0001.peg.1391	Thermogymnomonas_acidicola	gfam_46	1	K06864	NA	NA	NA	NA	FALSE
0001.peg.1392	Thermogymnomonas_acidicola	gfam_4020	1	NA	NA	NA	NA	NA	FALSE
0001.peg.1393	Thermogymnomonas_acidicola	gfam_607	1	NA	NA	NA	NA	NA	FALSE
0001.peg.1394	Thermogymnomonas_acidicola	gfam_4021	1	NA	NA	NA	NA	NA	FALSE
0001.peg.1395	Thermogymnomonas_acidicola	gfam_408	2	K01857	Metabolism	Overview	Degradation of aromatic compounds	pcaB, 3-carboxy-cis,cis-muconate cycloisomerase [EC:5.5.1.2]	FALSE
0001.peg.1396	Thermogymnomonas_acidicola	gfam_4022	1	NA	NA	NA	NA	NA	FALSE
0001.peg.1397	Thermogymnomonas_acidicola	gfam_4023	1	NA	NA	NA	NA	NA	FALSE
0001.peg.1398	Thermogymnomonas_acidicola	gfam_408	2	K01857	Metabolism	Overview	Degradation of aromatic compounds	pcaB, 3-carboxy-cis,cis-muconate cycloisomerase [EC:5.5.1.2]	FALSE
0001.peg.1399	Thermogymnomonas_acidicola	gfam_391	1	K18370	Metabolism	Carbohydrate metabolism	Propanoate metabolism	adh3, alcohol dehydrogenase [EC:1.1.1.-]	FALSE
0001.peg.1400	Thermogymnomonas_acidicola	gfam_4024	1	NA	NA	NA	NA	NA	FALSE
0001.peg.1401	Thermogymnomonas_acidicola	gfam_4025	1	NA	NA	NA	NA	NA	FALSE
0001.peg.1402	Thermogymnomonas_acidicola	gfam_547	1	K07730	NA	NA	NA	NA	FALSE
0001.peg.1403	Thermogymnomonas_acidicola	gfam_117	1	K01611	Metabolism	Amino acid metabolism	Arginine and proline metabolism	speD, AMD1, S-adenosylmethionine decarboxylase [EC:4.1.1.50]	TRUE
0001.peg.1404	Thermogymnomonas_acidicola	gfam_1097	1	K07301	NA	NA	NA	NA	FALSE
0001.peg.1405	Thermogymnomonas_acidicola	gfam_56	2	K03833	NA	NA	NA	NA	FALSE
0001.peg.1406	Thermogymnomonas_acidicola	gfam_4026	1	NA	NA	NA	NA	NA	FALSE
0001.peg.1407	Thermogymnomonas_acidicola	gfam_56	2	K03833	NA	NA	NA	NA	FALSE
0001.peg.1408	Thermogymnomonas_acidicola	gfam_116	1	K16052	NA	NA	NA	NA	TRUE
0001.peg.1409	Thermogymnomonas_acidicola	gfam_546	1	K05570	NA	NA	NA	NA	FALSE
0001.peg.1410	Thermogymnomonas_acidicola	gfam_115	1	NA	NA	NA	NA	NA	TRUE
0001.peg.1411	Thermogymnomonas_acidicola	gfam_114	1	K07590	Genetic Information Processing	Translation	Ribosome	RP-L7A, rplGB, large subunit ribosomal protein L7A	TRUE
0001.peg.1412	Thermogymnomonas_acidicola	gfam_213	2	K18123	Metabolism	Amino acid metabolism	Arginine and proline metabolism	HOGA1, 4-hydroxy-2-oxoglutarate aldolase [EC:4.1.3.16]	FALSE
0001.peg.1413	Thermogymnomonas_acidicola	gfam_4027	1	NA	NA	NA	NA	NA	FALSE
0001.peg.1414	Thermogymnomonas_acidicola	gfam_4028	1	NA	NA	NA	NA	NA	FALSE
0001.peg.1415	Thermogymnomonas_acidicola	gfam_4029	1	NA	NA	NA	NA	NA	FALSE
0001.peg.1416	Thermogymnomonas_acidicola	gfam_618	1	NA	NA	NA	NA	NA	FALSE
0001.peg.1417	Thermogymnomonas_acidicola	gfam_4030	1	NA	NA	NA	NA	NA	FALSE
0001.peg.1418	Thermogymnomonas_acidicola	gfam_4031	1	NA	NA	NA	NA	NA	FALSE
0001.peg.1419	Thermogymnomonas_acidicola	gfam_4032	1	NA	NA	NA	NA	NA	FALSE
0001.peg.1420	Thermogymnomonas_acidicola	gfam_1681	1	K18546	NA	NA	NA	NA	FALSE
0001.peg.1421	Thermogymnomonas_acidicola	gfam_4033	1	NA	NA	NA	NA	NA	FALSE
0001.peg.1422	Thermogymnomonas_acidicola	gfam_4034	1	NA	NA	NA	NA	NA	FALSE
0001.peg.1423	Thermogymnomonas_acidicola	gfam_579	1	K00767	Metabolism	Metabolism of cofactors and vitamins	Nicotinate and nicotinamide metabolism	nadC, QPRT, nicotinate-nucleotide pyrophosphorylase (carboxylating) [EC:2.4.2.19]	FALSE
0001.peg.1424	Thermogymnomonas_acidicola	gfam_4035	1	NA	NA	NA	NA	NA	FALSE
0001.peg.1425	Thermogymnomonas_acidicola	gfam_4036	1	NA	NA	NA	NA	NA	FALSE
0001.peg.1426	Thermogymnomonas_acidicola	gfam_59	2	K15526	NA	NA	NA	NA	FALSE
0001.peg.1427	Thermogymnomonas_acidicola	gfam_59	2	K15526	NA	NA	NA	NA	FALSE
0001.peg.1428	Thermogymnomonas_acidicola	gfam_4037	1	NA	NA	NA	NA	NA	FALSE
0001.peg.1429	Thermogymnomonas_acidicola	gfam_498	1	K14445	NA	NA	NA	NA	FALSE
0001.peg.1430	Thermogymnomonas_acidicola	gfam_4038	1	NA	NA	NA	NA	NA	FALSE
0001.peg.1431	Thermogymnomonas_acidicola	gfam_4039	1	NA	NA	NA	NA	NA	FALSE
0001.peg.1432	Thermogymnomonas_acidicola	gfam_4040	1	NA	NA	NA	NA	NA	FALSE
0001.peg.1433	Thermogymnomonas_acidicola	gfam_625	1	K08221	NA	NA	NA	NA	FALSE
0001.peg.1434	Thermogymnomonas_acidicola	gfam_4041	1	NA	NA	NA	NA	NA	FALSE
0001.peg.1435	Thermogymnomonas_acidicola	gfam_2227	1	K14052	NA	NA	NA	NA	FALSE
0001.peg.1436	Thermogymnomonas_acidicola	gfam_4042	1	NA	NA	NA	NA	NA	FALSE
0001.peg.1437	Thermogymnomonas_acidicola	gfam_521	1	K12526	Metabolism	Amino acid metabolism	Cysteine and methionine metabolism	lysAC, bifunctional diaminopimelate decarboxylase / aspartate kinase [EC:4.1.1.20 2.7.2.4]	FALSE
0001.peg.1438	Thermogymnomonas_acidicola	gfam_4043	1	NA	NA	NA	NA	NA	FALSE
0001.peg.1439	Thermogymnomonas_acidicola	gfam_4044	1	NA	NA	NA	NA	NA	FALSE
0001.peg.1440	Thermogymnomonas_acidicola	gfam_4045	1	NA	NA	NA	NA	NA	FALSE
0001.peg.1441	Thermogymnomonas_acidicola	gfam_1237	1	NA	NA	NA	NA	NA	FALSE
0001.peg.1442	Thermogymnomonas_acidicola	gfam_4046	1	NA	NA	NA	NA	NA	FALSE
0001.peg.1443	Thermogymnomonas_acidicola	gfam_1098	1	K18120	Metabolism	Carbohydrate metabolism	Butanoate metabolism	4hbD, abfH, 4-hydroxybutyrate dehydrogenase [EC:1.1.1.61]	FALSE
0001.peg.1444	Thermogymnomonas_acidicola	gfam_4047	1	NA	NA	NA	NA	NA	FALSE
0001.peg.1445	Thermogymnomonas_acidicola	gfam_4048	1	NA	NA	NA	NA	NA	FALSE
0001.peg.1446	Thermogymnomonas_acidicola	gfam_4049	1	NA	NA	NA	NA	NA	FALSE
0001.peg.1447	Thermogymnomonas_acidicola	gfam_58	2	K09003	NA	NA	NA	NA	FALSE
0001.peg.1448	Thermogymnomonas_acidicola	gfam_58	2	K09003	NA	NA	NA	NA	FALSE
0001.peg.1449	Thermogymnomonas_acidicola	gfam_555	1	NA	NA	NA	NA	NA	FALSE
0001.peg.1450	Thermogymnomonas_acidicola	gfam_395	1	K07488	NA	NA	NA	NA	FALSE
0001.peg.1451	Thermogymnomonas_acidicola	gfam_556	1	NA	NA	NA	NA	NA	FALSE
0001.peg.1452	Thermogymnomonas_acidicola	gfam_396	1	NA	NA	NA	NA	NA	FALSE
0001.peg.1453	Thermogymnomonas_acidicola	gfam_557	1	NA	NA	NA	NA	NA	FALSE
0001.peg.1454	Thermogymnomonas_acidicola	gfam_123	1	K12573	Genetic Information Processing	Folding, sorting and degradation	RNA degradation	rnr, vacB, ribonuclease R [EC:3.1.-.-]	TRUE
0001.peg.1455	Thermogymnomonas_acidicola	gfam_660	1	K16173	Metabolism	Xenobiotics biodegradation and metabolism	Benzoate degradation	E1.3.99.32, glutaryl-CoA dehydrogenase (non-decarboxylating) [EC:1.3.99.32]	FALSE
0001.peg.1456	Thermogymnomonas_acidicola	gfam_4050	1	NA	NA	NA	NA	NA	FALSE
0001.peg.1457	Thermogymnomonas_acidicola	gfam_4051	1	NA	NA	NA	NA	NA	FALSE
0001.peg.1458	Thermogymnomonas_acidicola	gfam_659	1	NA	NA	NA	NA	NA	FALSE
0001.peg.1459	Thermogymnomonas_acidicola	gfam_4052	1	NA	NA	NA	NA	NA	FALSE
0001.peg.1460	Thermogymnomonas_acidicola	gfam_225	1	K01482	NA	NA	NA	NA	FALSE
0001.peg.1461	Thermogymnomonas_acidicola	gfam_4053	1	NA	NA	NA	NA	NA	FALSE
0001.peg.1462	Thermogymnomonas_acidicola	gfam_285	1	NA	NA	NA	NA	NA	FALSE
0001.peg.1463	Thermogymnomonas_acidicola	gfam_4054	1	NA	NA	NA	NA	NA	FALSE
0001.peg.1464	Thermogymnomonas_acidicola	gfam_4055	1	NA	NA	NA	NA	NA	FALSE
0001.peg.1465	Thermogymnomonas_acidicola	gfam_2228	1	K07550	Metabolism	Overview	Degradation of aromatic compounds	bbsB, benzoylsuccinyl-CoA thiolase BbsB subunit [EC:2.3.1.-]	FALSE
0001.peg.1466	Thermogymnomonas_acidicola	gfam_4056	1	NA	NA	NA	NA	NA	FALSE
0001.peg.1467	Thermogymnomonas_acidicola	gfam_4057	1	NA	NA	NA	NA	NA	FALSE
0001.peg.1468	Thermogymnomonas_acidicola	gfam_4058	1	NA	NA	NA	NA	NA	FALSE
0001.peg.1469	Thermogymnomonas_acidicola	gfam_4059	1	NA	NA	NA	NA	NA	FALSE
0001.peg.1470	Thermogymnomonas_acidicola	gfam_257	1	K18688	NA	NA	NA	NA	FALSE
0001.peg.1471	Thermogymnomonas_acidicola	gfam_4060	1	NA	NA	NA	NA	NA	FALSE
0001.peg.1472	Thermogymnomonas_acidicola	gfam_4061	1	NA	NA	NA	NA	NA	FALSE
0001.peg.1473	Thermogymnomonas_acidicola	gfam_4062	1	NA	NA	NA	NA	NA	FALSE
0001.peg.1474	Thermogymnomonas_acidicola	gfam_1384	1	K18609	Metabolism	Metabolism of cofactors and vitamins	Vitamin B6 metabolism	pldh, pyridoxal 4-dehydrogenase [EC:1.1.1.107]	FALSE
0001.peg.1475	Thermogymnomonas_acidicola	gfam_4063	1	NA	NA	NA	NA	NA	FALSE
0001.peg.1476	Thermogymnomonas_acidicola	gfam_4064	1	NA	NA	NA	NA	NA	FALSE
0001.peg.1477	Thermogymnomonas_acidicola	gfam_2229	1	K16901	Metabolism	Amino acid metabolism	Tryptophan metabolism	K16901, anthranilate 3-monooxygenase (FAD) / 4-hydroxyphenylacetate 3-monooxygenase [EC:1.14.14.8 1.14.14.9]	FALSE
0001.peg.1478	Thermogymnomonas_acidicola	gfam_4065	1	NA	NA	NA	NA	NA	FALSE
0001.peg.1479	Thermogymnomonas_acidicola	gfam_4066	1	NA	NA	NA	NA	NA	FALSE
0001.peg.1480	Thermogymnomonas_acidicola	gfam_4067	1	NA	NA	NA	NA	NA	FALSE
0001.peg.1481	Thermogymnomonas_acidicola	gfam_4068	1	NA	NA	NA	NA	NA	FALSE
0001.peg.1482	Thermogymnomonas_acidicola	gfam_4069	1	NA	NA	NA	NA	NA	FALSE
0001.peg.1483	Thermogymnomonas_acidicola	gfam_4070	1	NA	NA	NA	NA	NA	FALSE
0001.peg.1484	Thermogymnomonas_acidicola	gfam_4071	1	NA	NA	NA	NA	NA	FALSE
0001.peg.1485	Thermogymnomonas_acidicola	gfam_500	1	K18583	Metabolism	Biosynthesis of other secondary metabolites	Carbapenem biosynthesis	thnE, carboxymethylproline synthase [EC:2.3.1.226]	FALSE
0001.peg.1486	Thermogymnomonas_acidicola	gfam_4072	1	NA	NA	NA	NA	NA	FALSE
0001.peg.1487	Thermogymnomonas_acidicola	gfam_492	1	K16173	Metabolism	Xenobiotics biodegradation and metabolism	Benzoate degradation	E1.3.99.32, glutaryl-CoA dehydrogenase (non-decarboxylating) [EC:1.3.99.32]	FALSE
0001.peg.1488	Thermogymnomonas_acidicola	gfam_4073	1	NA	NA	NA	NA	NA	FALSE
0001.peg.1489	Thermogymnomonas_acidicola	gfam_725	1	K18609	Metabolism	Metabolism of cofactors and vitamins	Vitamin B6 metabolism	pldh, pyridoxal 4-dehydrogenase [EC:1.1.1.107]	FALSE
0001.peg.1490	Thermogymnomonas_acidicola	gfam_4074	1	NA	NA	NA	NA	NA	FALSE
0001.peg.1491	Thermogymnomonas_acidicola	gfam_1238	1	K18609	Metabolism	Metabolism of cofactors and vitamins	Vitamin B6 metabolism	pldh, pyridoxal 4-dehydrogenase [EC:1.1.1.107]	FALSE
0001.peg.1492	Thermogymnomonas_acidicola	gfam_1047	1	K07114	NA	NA	NA	NA	FALSE
0001.peg.1493	Thermogymnomonas_acidicola	gfam_4075	1	NA	NA	NA	NA	NA	FALSE
0001.peg.1494	Thermogymnomonas_acidicola	gfam_1048	1	K05518	NA	NA	NA	NA	FALSE
0001.peg.1495	Thermogymnomonas_acidicola	gfam_4076	1	NA	NA	NA	NA	NA	FALSE
0001.peg.1496	Thermogymnomonas_acidicola	gfam_1049	1	K11211	Metabolism	Glycan biosynthesis and metabolism	Lipopolysaccharide biosynthesis	kdkA, 3-deoxy-D-manno-octulosonic acid kinase [EC:2.7.1.166]	FALSE
0001.peg.1497	Thermogymnomonas_acidicola	gfam_667	1	K03835	NA	NA	NA	NA	FALSE
0001.peg.1498	Thermogymnomonas_acidicola	gfam_4077	1	NA	NA	NA	NA	NA	FALSE
0001.peg.1499	Thermogymnomonas_acidicola	gfam_2230	1	NA	NA	NA	NA	NA	FALSE
0001.peg.1500	Thermogymnomonas_acidicola	gfam_1055	1	K05826	Metabolism	Amino acid metabolism	Lysine biosynthesis	lysW, alpha-aminoadipate carrier protein LysW	FALSE
0001.peg.1501	Thermogymnomonas_acidicola	gfam_1056	1	K12659	Metabolism	Amino acid metabolism	Arginine and proline metabolism	ARG56, N-acetyl-gamma-glutamyl-phosphate reductase / acetylglutamate kinase [EC:1.2.1.38 2.7.2.8]	FALSE
0001.peg.1502	Thermogymnomonas_acidicola	gfam_4078	1	NA	NA	NA	NA	NA	FALSE
0001.peg.1503	Thermogymnomonas_acidicola	gfam_4079	1	NA	NA	NA	NA	NA	FALSE
0001.peg.1504	Thermogymnomonas_acidicola	gfam_1057	1	K07144	NA	NA	NA	NA	FALSE
0001.peg.1505	Thermogymnomonas_acidicola	gfam_1058	1	K16129	Metabolism	Metabolism of terpenoids and polyketides	Nonribosomal peptide structures	mcyE, microcystin synthetase protein McyE	FALSE
0001.peg.1506	Thermogymnomonas_acidicola	gfam_1059	1	K14940	Metabolism	Energy metabolism	Methane metabolism	cofF, gamma-F420-2:alpha-L-glutamate ligase [EC:6.3.2.32]	FALSE
0001.peg.1507	Thermogymnomonas_acidicola	gfam_4080	1	NA	NA	NA	NA	NA	FALSE
0001.peg.1508	Thermogymnomonas_acidicola	gfam_878	1	K14665	NA	NA	NA	NA	FALSE
0001.peg.1509	Thermogymnomonas_acidicola	gfam_4081	1	NA	NA	NA	NA	NA	FALSE
0001.peg.1510	Thermogymnomonas_acidicola	gfam_4082	1	NA	NA	NA	NA	NA	FALSE
0001.peg.1511	Thermogymnomonas_acidicola	gfam_4083	1	NA	NA	NA	NA	NA	FALSE
0001.peg.1512	Thermogymnomonas_acidicola	gfam_1682	1	NA	NA	NA	NA	NA	FALSE
0001.peg.1513	Thermogymnomonas_acidicola	gfam_4084	1	NA	NA	NA	NA	NA	FALSE
0001.peg.1514	Thermogymnomonas_acidicola	gfam_1683	1	K15509	NA	NA	NA	NA	FALSE
0001.peg.1515	Thermogymnomonas_acidicola	gfam_4085	1	NA	NA	NA	NA	NA	FALSE
0001.peg.1516	Thermogymnomonas_acidicola	gfam_4086	1	NA	NA	NA	NA	NA	FALSE
0001.peg.1517	Thermogymnomonas_acidicola	gfam_1684	1	K01089	Metabolism	Amino acid metabolism	Histidine metabolism	hisB, imidazoleglycerol-phosphate dehydratase / histidinol-phosphatase [EC:4.2.1.19 3.1.3.15]	FALSE
0001.peg.1518	Thermogymnomonas_acidicola	gfam_1685	1	K01663	Metabolism	Amino acid metabolism	Histidine metabolism	HIS7, glutamine amidotransferase / cyclase [EC:2.4.2.- 4.1.3.-]	FALSE
0001.peg.1519	Thermogymnomonas_acidicola	gfam_1686	1	K11755	Metabolism	Amino acid metabolism	Histidine metabolism	hisIE, phosphoribosyl-ATP pyrophosphohydrolase / phosphoribosyl-AMP cyclohydrolase [EC:3.6.1.31 3.5.4.19]	FALSE
0001.peg.1520	Thermogymnomonas_acidicola	gfam_1687	1	K17828	Metabolism	Nucleotide metabolism	Pyrimidine metabolism	pyrDI, dihydroorotate dehydrogenase (NAD+) catalytic subunit [EC:1.3.1.14]	FALSE
0001.peg.1521	Thermogymnomonas_acidicola	gfam_1688	1	K11755	Metabolism	Amino acid metabolism	Histidine metabolism	hisIE, phosphoribosyl-ATP pyrophosphohydrolase / phosphoribosyl-AMP cyclohydrolase [EC:3.6.1.31 3.5.4.19]	FALSE
0001.peg.1522	Thermogymnomonas_acidicola	gfam_1239	1	K14155	Metabolism	Amino acid metabolism	Cysteine and methionine metabolism	patB, malY, cystathione beta-lyase [EC:4.4.1.8]	FALSE
0001.peg.1523	Thermogymnomonas_acidicola	gfam_4087	1	NA	NA	NA	NA	NA	FALSE
0001.peg.1524	Thermogymnomonas_acidicola	gfam_189	1	K16263	NA	NA	NA	NA	FALSE
0001.peg.1525	Thermogymnomonas_acidicola	gfam_1689	1	K17749	Metabolism	Amino acid metabolism	Phenylalanine, tyrosine and tryptophan biosynthesis	hphCD, 3-benzylmalate isomerase [EC:4.2.1.-]	FALSE
0001.peg.1526	Thermogymnomonas_acidicola	gfam_4088	1	NA	NA	NA	NA	NA	FALSE
0001.peg.1527	Thermogymnomonas_acidicola	gfam_4089	1	NA	NA	NA	NA	NA	FALSE
0001.peg.1528	Thermogymnomonas_acidicola	gfam_4090	1	NA	NA	NA	NA	NA	FALSE
0001.peg.1529	Thermogymnomonas_acidicola	gfam_4091	1	NA	NA	NA	NA	NA	FALSE
0001.peg.1530	Thermogymnomonas_acidicola	gfam_4092	1	NA	NA	NA	NA	NA	FALSE
0001.peg.1531	Thermogymnomonas_acidicola	gfam_4093	1	NA	NA	NA	NA	NA	FALSE
0001.peg.1532	Thermogymnomonas_acidicola	gfam_4094	1	NA	NA	NA	NA	NA	FALSE
0001.peg.1533	Thermogymnomonas_acidicola	gfam_1690	1	K18365	Metabolism	Overview	Degradation of aromatic compounds	bphI, xylK, nahM, tesG, 4-hydroxy-2-oxovalerate/4-hydroxy-2-oxohexanoate aldolase [EC:4.1.3.39 4.1.3.43]	FALSE
0001.peg.1534	Thermogymnomonas_acidicola	gfam_4095	1	NA	NA	NA	NA	NA	FALSE
0001.peg.1535	Thermogymnomonas_acidicola	gfam_1012	1	K07403	NA	NA	NA	NA	FALSE
0001.peg.1536	Thermogymnomonas_acidicola	gfam_1171	1	K07734	NA	NA	NA	NA	FALSE
0001.peg.1537	Thermogymnomonas_acidicola	gfam_4096	1	NA	NA	NA	NA	NA	FALSE
0001.peg.1538	Thermogymnomonas_acidicola	gfam_4097	1	NA	NA	NA	NA	NA	FALSE
0001.peg.1539	Thermogymnomonas_acidicola	gfam_4098	1	NA	NA	NA	NA	NA	FALSE
0001.peg.1540	Thermogymnomonas_acidicola	gfam_4099	1	NA	NA	NA	NA	NA	FALSE
0001.peg.1541	Thermogymnomonas_acidicola	gfam_4100	1	NA	NA	NA	NA	NA	FALSE
0001.peg.1542	Thermogymnomonas_acidicola	gfam_4101	1	NA	NA	NA	NA	NA	FALSE
0001.peg.1543	Thermogymnomonas_acidicola	gfam_4102	1	NA	NA	NA	NA	NA	FALSE
0001.peg.1544	Thermogymnomonas_acidicola	gfam_4103	1	NA	NA	NA	NA	NA	FALSE
0001.peg.1545	Thermogymnomonas_acidicola	gfam_4104	1	NA	NA	NA	NA	NA	FALSE
0001.peg.1546	Thermogymnomonas_acidicola	gfam_4105	1	NA	NA	NA	NA	NA	FALSE
0001.peg.1547	Thermogymnomonas_acidicola	gfam_4106	1	NA	NA	NA	NA	NA	FALSE
0001.peg.1548	Thermogymnomonas_acidicola	gfam_630	1	K03742	Metabolism	Metabolism of cofactors and vitamins	Nicotinate and nicotinamide metabolism	pncC, nicotinamide-nucleotide amidase [EC:3.5.1.42]	FALSE
0001.peg.1549	Thermogymnomonas_acidicola	gfam_4107	1	NA	NA	NA	NA	NA	FALSE
0001.peg.1550	Thermogymnomonas_acidicola	gfam_4108	1	NA	NA	NA	NA	NA	FALSE
0001.peg.1551	Thermogymnomonas_acidicola	gfam_856	1	K15916	Metabolism	Carbohydrate metabolism	Amino sugar and nucleotide sugar metabolism	pgi-pmi, glucose/mannose-6-phosphate isomerase [EC:5.3.1.9 5.3.1.8]	FALSE
0001.peg.1552	Thermogymnomonas_acidicola	gfam_4109	1	NA	NA	NA	NA	NA	FALSE
0001.peg.1553	Thermogymnomonas_acidicola	gfam_4110	1	NA	NA	NA	NA	NA	FALSE
0001.peg.1554	Thermogymnomonas_acidicola	gfam_4111	1	NA	NA	NA	NA	NA	FALSE
0001.peg.1555	Thermogymnomonas_acidicola	gfam_4112	1	NA	NA	NA	NA	NA	FALSE
0001.peg.1556	Thermogymnomonas_acidicola	gfam_1209	1	K08222	NA	NA	NA	NA	FALSE
0001.peg.1557	Thermogymnomonas_acidicola	gfam_4113	1	NA	NA	NA	NA	NA	FALSE
0001.peg.1558	Thermogymnomonas_acidicola	gfam_4114	1	NA	NA	NA	NA	NA	FALSE
0001.peg.1559	Thermogymnomonas_acidicola	gfam_126	1	K01873	Genetic Information Processing	Translation	Aminoacyl-tRNA biosynthesis	VARS, valS, valyl-tRNA synthetase [EC:6.1.1.9]	TRUE
0001.peg.1560	Thermogymnomonas_acidicola	gfam_4115	1	NA	NA	NA	NA	NA	FALSE
0001.peg.1561	Thermogymnomonas_acidicola	gfam_62	1	K13522	Metabolism	Metabolism of cofactors and vitamins	Nicotinate and nicotinamide metabolism	K13522, nadM, bifunctional NMN adenylyltransferase/nudix hydrolase [EC:2.7.7.1 3.6.1.-]	FALSE
0001.peg.1562	Thermogymnomonas_acidicola	gfam_4116	1	NA	NA	NA	NA	NA	FALSE
0001.peg.1563	Thermogymnomonas_acidicola	gfam_4117	1	NA	NA	NA	NA	NA	FALSE
0001.peg.1564	Thermogymnomonas_acidicola	gfam_4	2	K18471	Metabolism	Carbohydrate metabolism	Propanoate metabolism	ydjG, methylglyoxal reductase [EC:1.1.1.-]	FALSE
0001.peg.1565	Thermogymnomonas_acidicola	gfam_1385	1	K14750	Metabolism	Overview	Degradation of aromatic compounds	etbAc, ethylbenzene dioxygenase ferredoxin subunit	FALSE
0001.peg.1566	Thermogymnomonas_acidicola	gfam_1167	1	K01303	NA	NA	NA	NA	FALSE
0001.peg.1567	Thermogymnomonas_acidicola	gfam_4118	1	NA	NA	NA	NA	NA	FALSE
0001.peg.1568	Thermogymnomonas_acidicola	gfam_4119	1	NA	NA	NA	NA	NA	FALSE
0001.peg.1569	Thermogymnomonas_acidicola	gfam_4120	1	NA	NA	NA	NA	NA	FALSE
0001.peg.1570	Thermogymnomonas_acidicola	gfam_4121	1	NA	NA	NA	NA	NA	FALSE
0001.peg.1571	Thermogymnomonas_acidicola	gfam_1099	1	K18800	Metabolism	Metabolism of cofactors and vitamins	Ubiquinone and other terpenoid-quinone biosynthesis	ubiI, 2-octaprenylphenol hydroxylase [EC:1.14.13.-]	FALSE
0001.peg.1572	Thermogymnomonas_acidicola	gfam_4122	1	NA	NA	NA	NA	NA	FALSE
0001.peg.1573	Thermogymnomonas_acidicola	gfam_4123	1	NA	NA	NA	NA	NA	FALSE
0001.peg.1574	Thermogymnomonas_acidicola	gfam_623	1	K08482	NA	NA	NA	NA	FALSE
0001.peg.1575	Thermogymnomonas_acidicola	gfam_140	1	K01146	NA	NA	NA	NA	TRUE
0001.peg.1576	Thermogymnomonas_acidicola	gfam_4124	1	NA	NA	NA	NA	NA	FALSE
0001.peg.1577	Thermogymnomonas_acidicola	gfam_4125	1	NA	NA	NA	NA	NA	FALSE
0001.peg.1578	Thermogymnomonas_acidicola	gfam_139	1	NA	NA	NA	NA	NA	TRUE
0001.peg.1579	Thermogymnomonas_acidicola	gfam_4126	1	NA	NA	NA	NA	NA	FALSE
0001.peg.1580	Thermogymnomonas_acidicola	gfam_622	1	NA	NA	NA	NA	NA	FALSE
0001.peg.1581	Thermogymnomonas_acidicola	gfam_16	3	K03529	NA	NA	NA	NA	FALSE
0001.peg.1582	Thermogymnomonas_acidicola	gfam_16	3	K03529	NA	NA	NA	NA	FALSE
0001.peg.1583	Thermogymnomonas_acidicola	gfam_4127	1	NA	NA	NA	NA	NA	FALSE
0001.peg.1584	Thermogymnomonas_acidicola	gfam_16	3	K03529	NA	NA	NA	NA	FALSE
0001.peg.1585	Thermogymnomonas_acidicola	gfam_4128	1	NA	NA	NA	NA	NA	FALSE
0001.peg.1586	Thermogymnomonas_acidicola	gfam_4129	1	NA	NA	NA	NA	NA	FALSE
0001.peg.1587	Thermogymnomonas_acidicola	gfam_4130	1	NA	NA	NA	NA	NA	FALSE
0001.peg.1588	Thermogymnomonas_acidicola	gfam_409	1	K18612	Metabolism	Metabolism of cofactors and vitamins	Vitamin B6 metabolism	K18612, 5-formyl-3-hydroxy-2-methylpyridine 4-carboxylate dehydrogenase [EC:1.2.1.-]	FALSE
0001.peg.1589	Thermogymnomonas_acidicola	gfam_4131	1	NA	NA	NA	NA	NA	FALSE
0001.peg.1590	Thermogymnomonas_acidicola	gfam_219	2	K07508	Metabolism	Amino acid metabolism	Valine, leucine and isoleucine degradation	ACAA2, acetyl-CoA acyltransferase 2 [EC:2.3.1.16]	FALSE
0001.peg.1591	Thermogymnomonas_acidicola	gfam_4132	1	NA	NA	NA	NA	NA	FALSE
0001.peg.1592	Thermogymnomonas_acidicola	gfam_4133	1	NA	NA	NA	NA	NA	FALSE
0001.peg.1593	Thermogymnomonas_acidicola	gfam_4134	1	NA	NA	NA	NA	NA	FALSE
0001.peg.1594	Thermogymnomonas_acidicola	gfam_1386	1	K07168	NA	NA	NA	NA	FALSE
0001.peg.1595	Thermogymnomonas_acidicola	gfam_4135	1	NA	NA	NA	NA	NA	FALSE
0001.peg.1596	Thermogymnomonas_acidicola	gfam_4136	1	NA	NA	NA	NA	NA	FALSE
0001.peg.1597	Thermogymnomonas_acidicola	gfam_4137	1	NA	NA	NA	NA	NA	FALSE
0001.peg.1598	Thermogymnomonas_acidicola	gfam_2231	1	NA	NA	NA	NA	NA	FALSE
0001.peg.1599	Thermogymnomonas_acidicola	gfam_1240	2	K08369	NA	NA	NA	NA	FALSE
0001.peg.1600	Thermogymnomonas_acidicola	gfam_4138	1	NA	NA	NA	NA	NA	FALSE
0001.peg.1601	Thermogymnomonas_acidicola	gfam_2232	1	K18076	Metabolism	Overview	Degradation of aromatic compounds	tphB, 1,2-dihydroxy-3,5-cyclohexadiene-1,4-dicarboxylate dehydrogenase [EC:1.3.1.53]	FALSE
0001.peg.1602	Thermogymnomonas_acidicola	gfam_1387	1	K07029	NA	NA	NA	NA	FALSE
0001.peg.1603	Thermogymnomonas_acidicola	gfam_1348	1	K18800	Metabolism	Metabolism of cofactors and vitamins	Ubiquinone and other terpenoid-quinone biosynthesis	ubiI, 2-octaprenylphenol hydroxylase [EC:1.14.13.-]	FALSE
0001.peg.1604	Thermogymnomonas_acidicola	gfam_4139	1	NA	NA	NA	NA	NA	FALSE
0001.peg.1605	Thermogymnomonas_acidicola	gfam_2233	1	K16653	NA	NA	NA	NA	FALSE
0001.peg.1606	Thermogymnomonas_acidicola	gfam_4140	1	NA	NA	NA	NA	NA	FALSE
0001.peg.1607	Thermogymnomonas_acidicola	gfam_4141	1	NA	NA	NA	NA	NA	FALSE
0001.peg.1608	Thermogymnomonas_acidicola	gfam_1691	1	K08369	NA	NA	NA	NA	FALSE
0001.peg.1609	Thermogymnomonas_acidicola	gfam_4142	1	NA	NA	NA	NA	NA	FALSE
0001.peg.1610	Thermogymnomonas_acidicola	gfam_2234	1	K18121	Metabolism	Carbohydrate metabolism	Butanoate metabolism	GLYR, glyoxylate/succinic semialdehyde reductase [EC:1.1.1.79 1.1.1.-]	FALSE
0001.peg.1611	Thermogymnomonas_acidicola	gfam_4143	1	NA	NA	NA	NA	NA	FALSE
0001.peg.1612	Thermogymnomonas_acidicola	gfam_943	1	K18337	Metabolism	Carbohydrate metabolism	Fructose and mannose metabolism	LRA1, L-rhamnose 1-dehydrogenase [EC:1.1.1.173]	FALSE
0001.peg.1613	Thermogymnomonas_acidicola	gfam_4144	1	NA	NA	NA	NA	NA	FALSE
0001.peg.1614	Thermogymnomonas_acidicola	gfam_4145	1	NA	NA	NA	NA	NA	FALSE
0001.peg.1615	Thermogymnomonas_acidicola	gfam_4146	1	NA	NA	NA	NA	NA	FALSE
0001.peg.1616	Thermogymnomonas_acidicola	gfam_624	1	K08966	Metabolism	Amino acid metabolism	Cysteine and methionine metabolism	mtnX, 2-hydroxy-3-keto-5-methylthiopentenyl-1-phosphate phosphatase [EC:3.1.3.87]	FALSE
0001.peg.1617	Thermogymnomonas_acidicola	gfam_1388	1	NA	NA	NA	NA	NA	FALSE
0001.peg.1618	Thermogymnomonas_acidicola	gfam_4147	1	NA	NA	NA	NA	NA	FALSE
0001.peg.1619	Thermogymnomonas_acidicola	gfam_394	1	K01792	Metabolism	Carbohydrate metabolism	Glycolysis / Gluconeogenesis	E5.1.3.15, glucose-6-phosphate 1-epimerase [EC:5.1.3.15]	FALSE
0001.peg.1620	Thermogymnomonas_acidicola	gfam_552	1	K03524	Metabolism	Metabolism of cofactors and vitamins	Biotin metabolism	birA, BirA family transcriptional regulator, biotin operon repressor / biotin-[acetyl-CoA-carboxylase] ligase [EC:6.3.4.15]	FALSE
0001.peg.1621	Thermogymnomonas_acidicola	gfam_4148	1	NA	NA	NA	NA	NA	FALSE
0001.peg.1622	Thermogymnomonas_acidicola	gfam_4149	1	NA	NA	NA	NA	NA	FALSE
0001.peg.1623	Thermogymnomonas_acidicola	gfam_684	1	K08221	NA	NA	NA	NA	FALSE
0001.peg.1624	Thermogymnomonas_acidicola	gfam_4150	1	NA	NA	NA	NA	NA	FALSE
0001.peg.1625	Thermogymnomonas_acidicola	gfam_1326	1	K15067	Metabolism	Amino acid metabolism	Tryptophan metabolism	amnD, 2-aminomuconate deaminase [EC:3.5.99.5]	FALSE
0001.peg.1626	Thermogymnomonas_acidicola	gfam_4151	1	NA	NA	NA	NA	NA	FALSE
0001.peg.1627	Thermogymnomonas_acidicola	gfam_1693	1	K13854	NA	NA	NA	NA	FALSE
0001.peg.1628	Thermogymnomonas_acidicola	gfam_1100	1	K13854	NA	NA	NA	NA	FALSE
0001.peg.1629	Thermogymnomonas_acidicola	gfam_4152	1	NA	NA	NA	NA	NA	FALSE
0001.peg.1630	Thermogymnomonas_acidicola	gfam_4153	1	NA	NA	NA	NA	NA	FALSE
0001.peg.1631	Thermogymnomonas_acidicola	gfam_732	1	K07159	NA	NA	NA	NA	FALSE
0001.peg.1632	Thermogymnomonas_acidicola	gfam_4154	1	NA	NA	NA	NA	NA	FALSE
0001.peg.1633	Thermogymnomonas_acidicola	gfam_1052	1	K14665	NA	NA	NA	NA	FALSE
0001.peg.1634	Thermogymnomonas_acidicola	gfam_4155	1	NA	NA	NA	NA	NA	FALSE
0001.peg.1635	Thermogymnomonas_acidicola	gfam_1845	2	K07047	NA	NA	NA	NA	FALSE
0001.peg.1636	Thermogymnomonas_acidicola	gfam_1145	1	K09012	NA	NA	NA	NA	FALSE
0001.peg.1637	Thermogymnomonas_acidicola	gfam_4156	1	NA	NA	NA	NA	NA	FALSE
0001.peg.1638	Thermogymnomonas_acidicola	gfam_4157	1	NA	NA	NA	NA	NA	FALSE
0001.peg.1639	Thermogymnomonas_acidicola	gfam_944	1	K15357	Metabolism	Metabolism of cofactors and vitamins	Nicotinate and nicotinamide metabolism	nicD, N-formylmaleamate deformylase [EC:3.5.1.106]	FALSE
0001.peg.1640	Thermogymnomonas_acidicola	gfam_4158	1	NA	NA	NA	NA	NA	FALSE
0001.peg.1641	Thermogymnomonas_acidicola	gfam_4159	1	NA	NA	NA	NA	NA	FALSE
0001.peg.1642	Thermogymnomonas_acidicola	gfam_4160	1	NA	NA	NA	NA	NA	FALSE
0001.peg.1643	Thermogymnomonas_acidicola	gfam_628	1	NA	NA	NA	NA	NA	FALSE
0001.peg.1644	Thermogymnomonas_acidicola	gfam_629	1	K09732	NA	NA	NA	NA	FALSE
0001.peg.1645	Thermogymnomonas_acidicola	gfam_4161	1	NA	NA	NA	NA	NA	FALSE
0001.peg.1646	Thermogymnomonas_acidicola	gfam_4162	1	NA	NA	NA	NA	NA	FALSE
0001.peg.1647	Thermogymnomonas_acidicola	gfam_4163	1	NA	NA	NA	NA	NA	FALSE
0001.peg.1648	Thermogymnomonas_acidicola	gfam_4164	1	NA	NA	NA	NA	NA	FALSE
0001.peg.1649	Thermogymnomonas_acidicola	gfam_457	1	K02347	NA	NA	NA	NA	FALSE
0001.peg.1650	Thermogymnomonas_acidicola	gfam_4165	1	NA	NA	NA	NA	NA	FALSE
0001.peg.1651	Thermogymnomonas_acidicola	gfam_4166	1	NA	NA	NA	NA	NA	FALSE
0001.peg.1652	Thermogymnomonas_acidicola	gfam_1694	1	K18445	Metabolism	Nucleotide metabolism	Purine metabolism	ndx1, diadenosine hexaphosphate hydrolase (ATP-forming) [EC:3.6.1.61]	FALSE
0001.peg.1653	Thermogymnomonas_acidicola	gfam_741	1	K08369	NA	NA	NA	NA	FALSE
0001.peg.1654	Thermogymnomonas_acidicola	gfam_4167	1	NA	NA	NA	NA	NA	FALSE
0001.peg.1655	Thermogymnomonas_acidicola	gfam_1241	1	K03518	Metabolism	Energy metabolism	Carbon fixation pathways in prokaryotes	coxS, carbon-monoxide dehydrogenase small subunit [EC:1.2.99.2]	FALSE
0001.peg.1656	Thermogymnomonas_acidicola	gfam_770	2	K17722	Metabolism	Metabolism of cofactors and vitamins	Pantothenate and CoA biosynthesis	preT, dihydropyrimidine dehydrogenase (NAD+) subunit PreT [EC:1.3.1.1]	FALSE
0001.peg.1657	Thermogymnomonas_acidicola	gfam_770	2	K17722	Metabolism	Metabolism of cofactors and vitamins	Pantothenate and CoA biosynthesis	preT, dihydropyrimidine dehydrogenase (NAD+) subunit PreT [EC:1.3.1.1]	FALSE
0001.peg.1658	Thermogymnomonas_acidicola	gfam_4168	1	NA	NA	NA	NA	NA	FALSE
0001.peg.1659	Thermogymnomonas_acidicola	gfam_4169	1	NA	NA	NA	NA	NA	FALSE
0001.peg.1660	Thermogymnomonas_acidicola	gfam_4170	1	NA	NA	NA	NA	NA	FALSE
0001.peg.1661	Thermogymnomonas_acidicola	gfam_4171	1	NA	NA	NA	NA	NA	FALSE
0001.peg.1662	Thermogymnomonas_acidicola	gfam_4172	1	NA	NA	NA	NA	NA	FALSE
0001.peg.1663	Thermogymnomonas_acidicola	gfam_4173	1	NA	NA	NA	NA	NA	FALSE
0001.peg.1664	Thermogymnomonas_acidicola	gfam_4174	1	NA	NA	NA	NA	NA	FALSE
0001.peg.1665	Thermogymnomonas_acidicola	gfam_4175	1	NA	NA	NA	NA	NA	FALSE
0001.peg.1666	Thermogymnomonas_acidicola	gfam_4176	1	NA	NA	NA	NA	NA	FALSE
0001.peg.1667	Thermogymnomonas_acidicola	gfam_4177	1	NA	NA	NA	NA	NA	FALSE
0001.peg.1668	Thermogymnomonas_acidicola	gfam_4178	1	NA	NA	NA	NA	NA	FALSE
0001.peg.1669	Thermogymnomonas_acidicola	gfam_4179	1	NA	NA	NA	NA	NA	FALSE
0001.peg.1670	Thermogymnomonas_acidicola	gfam_1204	1	K18370	Metabolism	Carbohydrate metabolism	Propanoate metabolism	adh3, alcohol dehydrogenase [EC:1.1.1.-]	FALSE
0001.peg.1671	Thermogymnomonas_acidicola	gfam_4180	1	NA	NA	NA	NA	NA	FALSE
0001.peg.1672	Thermogymnomonas_acidicola	gfam_1621	1	K18120	Metabolism	Carbohydrate metabolism	Butanoate metabolism	4hbD, abfH, 4-hydroxybutyrate dehydrogenase [EC:1.1.1.61]	FALSE
0001.peg.1673	Thermogymnomonas_acidicola	gfam_4181	1	NA	NA	NA	NA	NA	FALSE
0001.peg.1674	Thermogymnomonas_acidicola	gfam_4182	1	NA	NA	NA	NA	NA	FALSE
0001.peg.1675	Thermogymnomonas_acidicola	gfam_1695	1	K18610	Metabolism	Metabolism of cofactors and vitamins	Vitamin B6 metabolism	pdla, 4-pyridoxolactonase [EC:3.1.1.27]	FALSE
0001.peg.1676	Thermogymnomonas_acidicola	gfam_4183	1	NA	NA	NA	NA	NA	FALSE
0001.peg.1677	Thermogymnomonas_acidicola	gfam_4184	1	NA	NA	NA	NA	NA	FALSE
0001.peg.1678	Thermogymnomonas_acidicola	gfam_1696	1	K18088	Metabolism	Overview	Degradation of aromatic compounds	bphAd, bphA4, bphG, biphenyl 2,3-dioxygenase ferredoxin reductase subunit [EC:1.18.1.3]	FALSE
0001.peg.1679	Thermogymnomonas_acidicola	gfam_4185	1	NA	NA	NA	NA	NA	FALSE
0001.peg.1680	Thermogymnomonas_acidicola	gfam_4186	1	NA	NA	NA	NA	NA	FALSE
0001.peg.1681	Thermogymnomonas_acidicola	gfam_4187	1	NA	NA	NA	NA	NA	FALSE
0001.peg.1682	Thermogymnomonas_acidicola	gfam_4188	1	NA	NA	NA	NA	NA	FALSE
0001.peg.1683	Thermogymnomonas_acidicola	gfam_4189	1	NA	NA	NA	NA	NA	FALSE
0001.peg.1684	Thermogymnomonas_acidicola	gfam_4190	1	NA	NA	NA	NA	NA	FALSE
0001.peg.1685	Thermogymnomonas_acidicola	gfam_354	1	K09470	Metabolism	Amino acid metabolism	Arginine and proline metabolism	puuA, gamma-glutamylputrescine synthase [EC:6.3.1.11]	FALSE
0001.peg.1686	Thermogymnomonas_acidicola	gfam_4191	1	NA	NA	NA	NA	NA	FALSE
0001.peg.1687	Thermogymnomonas_acidicola	gfam_4192	1	NA	NA	NA	NA	NA	FALSE
0001.peg.1688	Thermogymnomonas_acidicola	gfam_4193	1	NA	NA	NA	NA	NA	FALSE
0001.peg.1689	Thermogymnomonas_acidicola	gfam_4194	1	NA	NA	NA	NA	NA	FALSE
0001.peg.1690	Thermogymnomonas_acidicola	gfam_4195	1	NA	NA	NA	NA	NA	FALSE
0001.peg.1691	Thermogymnomonas_acidicola	gfam_4196	1	NA	NA	NA	NA	NA	FALSE
0001.peg.1692	Thermogymnomonas_acidicola	gfam_2235	1	K07317	NA	NA	NA	NA	FALSE
0001.peg.1693	Thermogymnomonas_acidicola	gfam_4197	1	NA	NA	NA	NA	NA	FALSE
0001.peg.1694	Thermogymnomonas_acidicola	gfam_4198	1	NA	NA	NA	NA	NA	FALSE
0001.peg.1695	Thermogymnomonas_acidicola	gfam_2236	1	K17677	NA	NA	NA	NA	FALSE
0001.peg.1696	Thermogymnomonas_acidicola	gfam_4199	1	NA	NA	NA	NA	NA	FALSE
0001.peg.1697	Thermogymnomonas_acidicola	gfam_4200	1	NA	NA	NA	NA	NA	FALSE
0001.peg.1698	Thermogymnomonas_acidicola	gfam_4201	1	NA	NA	NA	NA	NA	FALSE
0001.peg.1699	Thermogymnomonas_acidicola	gfam_4202	1	NA	NA	NA	NA	NA	FALSE
0001.peg.1700	Thermogymnomonas_acidicola	gfam_4203	1	NA	NA	NA	NA	NA	FALSE
0001.peg.1701	Thermogymnomonas_acidicola	gfam_4204	1	NA	NA	NA	NA	NA	FALSE
0001.peg.1702	Thermogymnomonas_acidicola	gfam_4205	1	NA	NA	NA	NA	NA	FALSE
0001.peg.1703	Thermogymnomonas_acidicola	gfam_4206	1	NA	NA	NA	NA	NA	FALSE
0001.peg.1704	Thermogymnomonas_acidicola	gfam_4207	1	NA	NA	NA	NA	NA	FALSE
0001.peg.1705	Thermogymnomonas_acidicola	gfam_818	1	K05802	NA	NA	NA	NA	FALSE
0001.peg.1706	Thermogymnomonas_acidicola	gfam_4208	1	NA	NA	NA	NA	NA	FALSE
0001.peg.1707	Thermogymnomonas_acidicola	gfam_4209	1	NA	NA	NA	NA	NA	FALSE
0001.peg.1708	Thermogymnomonas_acidicola	gfam_4210	1	NA	NA	NA	NA	NA	FALSE
0001.peg.1709	Thermogymnomonas_acidicola	gfam_223	2	K18233	Environmental Information Processing	Membrane transport	ABC transporters	oleC5, oleandomycin transport system permease protein	FALSE
0001.peg.1710	Thermogymnomonas_acidicola	gfam_4211	1	NA	NA	NA	NA	NA	FALSE
0001.peg.1711	Thermogymnomonas_acidicola	gfam_4212	1	NA	NA	NA	NA	NA	FALSE
0001.peg.1712	Thermogymnomonas_acidicola	gfam_72	3	K18820	NA	NA	NA	NA	FALSE
0001.peg.1713	Thermogymnomonas_acidicola	gfam_72	3	K18820	NA	NA	NA	NA	FALSE
0001.peg.1714	Thermogymnomonas_acidicola	gfam_4213	1	NA	NA	NA	NA	NA	FALSE
0001.peg.1715	Thermogymnomonas_acidicola	gfam_4214	1	NA	NA	NA	NA	NA	FALSE
0001.peg.1716	Thermogymnomonas_acidicola	gfam_4215	1	NA	NA	NA	NA	NA	FALSE
0001.peg.1717	Thermogymnomonas_acidicola	gfam_4216	1	NA	NA	NA	NA	NA	FALSE
0001.peg.1718	Thermogymnomonas_acidicola	gfam_4217	1	NA	NA	NA	NA	NA	FALSE
0001.peg.1719	Thermogymnomonas_acidicola	gfam_4218	1	NA	NA	NA	NA	NA	FALSE
0001.peg.1720	Thermogymnomonas_acidicola	gfam_875	1	K14052	NA	NA	NA	NA	FALSE
0001.peg.1721	Thermogymnomonas_acidicola	gfam_2237	1	NA	NA	NA	NA	NA	FALSE
0001.peg.1722	Thermogymnomonas_acidicola	gfam_1506	1	NA	NA	NA	NA	NA	FALSE
0001.peg.1723	Thermogymnomonas_acidicola	gfam_1600	1	K11996	Genetic Information Processing	Folding, sorting and degradation	Sulfur relay system	MOCS3, UBA4, moeB, adenylyltransferase and sulfurtransferase	FALSE
0001.peg.1724	Thermogymnomonas_acidicola	gfam_945	1	K18347	Environmental Information Processing	Signal transduction	Two-component system	vanH, D-specific alpha-keto acid dehydrogenase [EC:1.1.1.-]	FALSE
0001.peg.1725	Thermogymnomonas_acidicola	gfam_4219	1	NA	NA	NA	NA	NA	FALSE
0001.peg.1726	Thermogymnomonas_acidicola	gfam_4220	1	NA	NA	NA	NA	NA	FALSE
0001.peg.1727	Thermogymnomonas_acidicola	gfam_4221	1	NA	NA	NA	NA	NA	FALSE
0001.peg.1728	Thermogymnomonas_acidicola	gfam_4222	1	NA	NA	NA	NA	NA	FALSE
0001.peg.1729	Thermogymnomonas_acidicola	gfam_456	2	K14392	NA	NA	NA	NA	FALSE
0001.peg.1730	Thermogymnomonas_acidicola	gfam_4223	1	NA	NA	NA	NA	NA	FALSE
0001.peg.1731	Thermogymnomonas_acidicola	gfam_4224	1	NA	NA	NA	NA	NA	FALSE
0001.peg.1732	Thermogymnomonas_acidicola	gfam_982	1	K03342	Metabolism	Metabolism of cofactors and vitamins	Folate biosynthesis	pabBC, para-aminobenzoate synthetase / 4-amino-4-deoxychorismate lyase [EC:2.6.1.85 4.1.3.38]	FALSE
0001.peg.1733	Thermogymnomonas_acidicola	gfam_884	1	K13039	Metabolism	Energy metabolism	Methane metabolism	K13039, comE, sulfopyruvate decarboxylase subunit beta [EC:4.1.1.79]	FALSE
0001.peg.1734	Thermogymnomonas_acidicola	gfam_229	1	K13789	Metabolism	Metabolism of terpenoids and polyketides	Terpenoid backbone biosynthesis	GGPS, geranylgeranyl diphosphate synthase, type II [EC:2.5.1.1 2.5.1.10 2.5.1.29]	FALSE
0001.peg.1735	Thermogymnomonas_acidicola	gfam_4225	1	NA	NA	NA	NA	NA	FALSE
0001.peg.1736	Thermogymnomonas_acidicola	gfam_4226	1	NA	NA	NA	NA	NA	FALSE
0001.peg.1737	Thermogymnomonas_acidicola	gfam_4227	1	NA	NA	NA	NA	NA	FALSE
0001.peg.1738	Thermogymnomonas_acidicola	gfam_366	2	K13282	NA	NA	NA	NA	FALSE
0001.peg.1739	Thermogymnomonas_acidicola	gfam_366	2	K13282	NA	NA	NA	NA	FALSE
0001.peg.1740	Thermogymnomonas_acidicola	gfam_4228	1	NA	NA	NA	NA	NA	FALSE
0001.peg.1741	Thermogymnomonas_acidicola	gfam_480	1	K17486	Metabolism	Energy metabolism	Sulfur metabolism	dmdA, dimethylsulfoniopropionate demethylase [EC:2.1.1.269]	FALSE
0001.peg.1742	Thermogymnomonas_acidicola	gfam_4229	1	NA	NA	NA	NA	NA	FALSE
0001.peg.1743	Thermogymnomonas_acidicola	gfam_1242	1	NA	NA	NA	NA	NA	FALSE
0001.peg.1744	Thermogymnomonas_acidicola	gfam_4230	1	NA	NA	NA	NA	NA	FALSE
0001.peg.1745	Thermogymnomonas_acidicola	gfam_1243	1	NA	NA	NA	NA	NA	FALSE
0001.peg.1746	Thermogymnomonas_acidicola	gfam_4231	1	NA	NA	NA	NA	NA	FALSE
0001.peg.1747	Thermogymnomonas_acidicola	gfam_476	1	K05396	Metabolism	Amino acid metabolism	Cysteine and methionine metabolism	dcyD, D-cysteine desulfhydrase [EC:4.4.1.15]	FALSE
0001.peg.1748	Thermogymnomonas_acidicola	gfam_363	1	K15792	Metabolism	Amino acid metabolism	Lysine biosynthesis	murEF, murE/murF fusion protein [EC:6.3.2.13 6.3.2.10]	FALSE
0001.peg.1749	Thermogymnomonas_acidicola	gfam_4232	1	NA	NA	NA	NA	NA	FALSE
0001.peg.1750	Thermogymnomonas_acidicola	gfam_4233	1	NA	NA	NA	NA	NA	FALSE
0001.peg.1751	Thermogymnomonas_acidicola	gfam_477	1	NA	NA	NA	NA	NA	FALSE
0001.peg.1752	Thermogymnomonas_acidicola	gfam_478	1	K09140	NA	NA	NA	NA	FALSE
0001.peg.1753	Thermogymnomonas_acidicola	gfam_50	2	K10008	Environmental Information Processing	Membrane transport	ABC transporters	gluA, glutamate transport system ATP-binding protein [EC:3.6.3.-]	FALSE
0001.peg.1754	Thermogymnomonas_acidicola	gfam_4234	1	NA	NA	NA	NA	NA	FALSE
0001.peg.1755	Thermogymnomonas_acidicola	gfam_4235	1	NA	NA	NA	NA	NA	FALSE
0001.peg.1756	Thermogymnomonas_acidicola	gfam_50	2	K10008	Environmental Information Processing	Membrane transport	ABC transporters	gluA, glutamate transport system ATP-binding protein [EC:3.6.3.-]	FALSE
0001.peg.1757	Thermogymnomonas_acidicola	gfam_186	1	K08326	NA	NA	NA	NA	TRUE
0001.peg.1758	Thermogymnomonas_acidicola	gfam_4236	1	NA	NA	NA	NA	NA	FALSE
0001.peg.1759	Thermogymnomonas_acidicola	gfam_4237	1	NA	NA	NA	NA	NA	FALSE
0001.peg.1760	Thermogymnomonas_acidicola	gfam_185	1	K15518	Metabolism	Nucleotide metabolism	Purine metabolism	dgk, deoxyguanosine kinase [EC:2.7.1.113]	TRUE
0001.peg.1761	Thermogymnomonas_acidicola	gfam_4238	1	NA	NA	NA	NA	NA	FALSE
0001.peg.1762	Thermogymnomonas_acidicola	gfam_4239	1	NA	NA	NA	NA	NA	FALSE
0001.peg.1763	Thermogymnomonas_acidicola	gfam_201	1	K04794	NA	NA	NA	NA	FALSE
0001.peg.1764	Thermogymnomonas_acidicola	gfam_271	1	K07090	NA	NA	NA	NA	FALSE
0001.peg.1765	Thermogymnomonas_acidicola	gfam_4240	1	NA	NA	NA	NA	NA	FALSE
0001.peg.1766	Thermogymnomonas_acidicola	gfam_368	1	K14056	NA	NA	NA	NA	FALSE
0001.peg.1767	Thermogymnomonas_acidicola	gfam_4241	1	NA	NA	NA	NA	NA	FALSE
0001.peg.1768	Thermogymnomonas_acidicola	gfam_369	2	NA	NA	NA	NA	NA	FALSE
0001.peg.1769	Thermogymnomonas_acidicola	gfam_369	2	NA	NA	NA	NA	NA	FALSE
0001.peg.1770	Thermogymnomonas_acidicola	gfam_479	1	K18610	Metabolism	Metabolism of cofactors and vitamins	Vitamin B6 metabolism	pdla, 4-pyridoxolactonase [EC:3.1.1.27]	FALSE
0001.peg.1771	Thermogymnomonas_acidicola	gfam_972	1	K18688	NA	NA	NA	NA	FALSE
0001.peg.1772	Thermogymnomonas_acidicola	gfam_4242	1	NA	NA	NA	NA	NA	FALSE
0001.peg.1773	Thermogymnomonas_acidicola	gfam_4243	1	NA	NA	NA	NA	NA	FALSE
0001.peg.1774	Thermogymnomonas_acidicola	gfam_4244	1	NA	NA	NA	NA	NA	FALSE
0001.peg.1775	Thermogymnomonas_acidicola	gfam_491	1	K16173	Metabolism	Xenobiotics biodegradation and metabolism	Benzoate degradation	E1.3.99.32, glutaryl-CoA dehydrogenase (non-decarboxylating) [EC:1.3.99.32]	FALSE
0001.peg.1776	Thermogymnomonas_acidicola	gfam_4245	1	NA	NA	NA	NA	NA	FALSE
0001.peg.1777	Thermogymnomonas_acidicola	gfam_4246	1	NA	NA	NA	NA	NA	FALSE
0001.peg.1778	Thermogymnomonas_acidicola	gfam_4247	1	NA	NA	NA	NA	NA	FALSE
0001.peg.1779	Thermogymnomonas_acidicola	gfam_4248	1	NA	NA	NA	NA	NA	FALSE
0001.peg.1780	Thermogymnomonas_acidicola	gfam_4249	1	NA	NA	NA	NA	NA	FALSE
0001.peg.1781	Thermogymnomonas_acidicola	gfam_219	2	K07508	Metabolism	Amino acid metabolism	Valine, leucine and isoleucine degradation	ACAA2, acetyl-CoA acyltransferase 2 [EC:2.3.1.16]	FALSE
0001.peg.1782	Thermogymnomonas_acidicola	gfam_4250	1	NA	NA	NA	NA	NA	FALSE
0001.peg.1783	Thermogymnomonas_acidicola	gfam_358	1	K15661	Metabolism	Metabolism of terpenoids and polyketides	Nonribosomal peptide structures	ituA, mycA, bmyA, iturin family lipopeptide synthetase A	FALSE
0001.peg.1784	Thermogymnomonas_acidicola	gfam_493	1	NA	NA	NA	NA	NA	FALSE
0001.peg.1785	Thermogymnomonas_acidicola	gfam_494	1	K09706	NA	NA	NA	NA	FALSE
0001.peg.1786	Thermogymnomonas_acidicola	gfam_1147	2	K17465	Environmental Information Processing	Membrane transport	Phosphotransferase system (PTS)	PTS-Dga-EIIB, dgaB, PTS system, D-glucosaminate-specific IIB component [EC:2.7.1.69]	FALSE
0001.peg.1787	Thermogymnomonas_acidicola	gfam_1147	2	K17465	Environmental Information Processing	Membrane transport	Phosphotransferase system (PTS)	PTS-Dga-EIIB, dgaB, PTS system, D-glucosaminate-specific IIB component [EC:2.7.1.69]	FALSE
0001.peg.1788	Thermogymnomonas_acidicola	gfam_4251	1	NA	NA	NA	NA	NA	FALSE
0001.peg.1789	Thermogymnomonas_acidicola	gfam_4252	1	NA	NA	NA	NA	NA	FALSE
0001.peg.1790	Thermogymnomonas_acidicola	gfam_970	1	K02314	Cellular Processes	Cell growth and death	Cell cycle - Caulobacter	dnaB, replicative DNA helicase [EC:3.6.4.12]	FALSE
0001.peg.1791	Thermogymnomonas_acidicola	gfam_902	1	K18248	Metabolism	Xenobiotics biodegradation and metabolism	Aminobenzoate degradation	andAb, anthranilate 1,2-dioxygenase ferredoxin subunit	FALSE
0001.peg.1792	Thermogymnomonas_acidicola	gfam_4253	1	NA	NA	NA	NA	NA	FALSE
0001.peg.1793	Thermogymnomonas_acidicola	gfam_4254	1	NA	NA	NA	NA	NA	FALSE
0001.peg.1794	Thermogymnomonas_acidicola	gfam_4255	1	NA	NA	NA	NA	NA	FALSE
0001.peg.1795	Thermogymnomonas_acidicola	gfam_903	1	K09706	NA	NA	NA	NA	FALSE
0001.peg.1796	Thermogymnomonas_acidicola	gfam_4256	1	NA	NA	NA	NA	NA	FALSE
0001.peg.1797	Thermogymnomonas_acidicola	gfam_458	2	K09792	NA	NA	NA	NA	FALSE
0001.peg.1798	Thermogymnomonas_acidicola	gfam_4257	1	NA	NA	NA	NA	NA	FALSE
0001.peg.1799	Thermogymnomonas_acidicola	gfam_458	2	K09792	NA	NA	NA	NA	FALSE
0001.peg.1800	Thermogymnomonas_acidicola	gfam_485	1	K11942	Metabolism	Amino acid metabolism	Valine, leucine and isoleucine degradation	E5.4.99.2, methylmalonyl-CoA mutase [EC:5.4.99.2]	FALSE
0001.peg.1801	Thermogymnomonas_acidicola	gfam_4258	1	NA	NA	NA	NA	NA	FALSE
0001.peg.1802	Thermogymnomonas_acidicola	gfam_4259	1	NA	NA	NA	NA	NA	FALSE
0001.peg.1803	Thermogymnomonas_acidicola	gfam_4260	1	NA	NA	NA	NA	NA	FALSE
0001.peg.1804	Thermogymnomonas_acidicola	gfam_4261	1	NA	NA	NA	NA	NA	FALSE
0001.peg.1805	Thermogymnomonas_acidicola	gfam_4262	1	NA	NA	NA	NA	NA	FALSE
0001.peg.1806	Thermogymnomonas_acidicola	gfam_1244	1	K18553	NA	NA	NA	NA	FALSE
0001.peg.1807	Thermogymnomonas_acidicola	gfam_4263	1	NA	NA	NA	NA	NA	FALSE
0001.peg.1808	Thermogymnomonas_acidicola	gfam_199	1	K16881	Metabolism	Carbohydrate metabolism	Amino sugar and nucleotide sugar metabolism	K16881, mannose-1-phosphate guanylyltransferase / phosphomannomutase [EC:2.7.7.13 5.4.2.8]	FALSE
0001.peg.1809	Thermogymnomonas_acidicola	gfam_1245	1	K13300	NA	NA	NA	NA	FALSE
0001.peg.1810	Thermogymnomonas_acidicola	gfam_486	1	K10110	Environmental Information Processing	Membrane transport	ABC transporters	malG, maltose/maltodextrin transport system permease protein	FALSE
0001.peg.1811	Thermogymnomonas_acidicola	gfam_4264	1	NA	NA	NA	NA	NA	FALSE
0001.peg.1812	Thermogymnomonas_acidicola	gfam_4265	1	NA	NA	NA	NA	NA	FALSE
0001.peg.1813	Thermogymnomonas_acidicola	gfam_4266	1	NA	NA	NA	NA	NA	FALSE
0001.peg.1814	Thermogymnomonas_acidicola	gfam_4267	1	NA	NA	NA	NA	NA	FALSE
0001.peg.1815	Thermogymnomonas_acidicola	gfam_4268	1	NA	NA	NA	NA	NA	FALSE
0001.peg.1816	Thermogymnomonas_acidicola	gfam_1389	1	K08677	NA	NA	NA	NA	FALSE
0001.peg.1817	Thermogymnomonas_acidicola	gfam_4269	1	NA	NA	NA	NA	NA	FALSE
0001.peg.1818	Thermogymnomonas_acidicola	gfam_4270	1	NA	NA	NA	NA	NA	FALSE
0001.peg.1819	Thermogymnomonas_acidicola	gfam_4271	1	NA	NA	NA	NA	NA	FALSE
0001.peg.1820	Thermogymnomonas_acidicola	gfam_4272	1	NA	NA	NA	NA	NA	FALSE
0001.peg.1821	Thermogymnomonas_acidicola	gfam_272	1	K08980	NA	NA	NA	NA	FALSE
0001.peg.1822	Thermogymnomonas_acidicola	gfam_4273	1	NA	NA	NA	NA	NA	FALSE
0001.peg.1823	Thermogymnomonas_acidicola	gfam_283	1	K09759	Genetic Information Processing	Translation	Aminoacyl-tRNA biosynthesis	aspC, nondiscriminating aspartyl-tRNA synthetase [EC:6.1.1.23]	FALSE
0001.peg.1824	Thermogymnomonas_acidicola	gfam_4274	1	NA	NA	NA	NA	NA	FALSE
0001.peg.1825	Thermogymnomonas_acidicola	gfam_4275	1	NA	NA	NA	NA	NA	FALSE
0001.peg.1826	Thermogymnomonas_acidicola	gfam_284	2	K10973	NA	NA	NA	NA	FALSE
0001.peg.1827	Thermogymnomonas_acidicola	gfam_983	1	K03389	Metabolism	Energy metabolism	Methane metabolism	hdrB, heterodisulfide reductase subunit B [EC:1.8.98.1]	FALSE
0001.peg.1828	Thermogymnomonas_acidicola	gfam_4276	1	NA	NA	NA	NA	NA	FALSE
0001.peg.1829	Thermogymnomonas_acidicola	gfam_4277	1	NA	NA	NA	NA	NA	FALSE
0001.peg.1830	Thermogymnomonas_acidicola	gfam_4278	1	NA	NA	NA	NA	NA	FALSE
0001.peg.1831	Thermogymnomonas_acidicola	gfam_4279	1	NA	NA	NA	NA	NA	FALSE
0001.peg.1832	Thermogymnomonas_acidicola	gfam_4280	1	NA	NA	NA	NA	NA	FALSE
0001.peg.1833	Thermogymnomonas_acidicola	gfam_1246	1	K03716	NA	NA	NA	NA	FALSE
0001.peg.1834	Thermogymnomonas_acidicola	gfam_4281	1	NA	NA	NA	NA	NA	FALSE
0001.peg.1835	Thermogymnomonas_acidicola	gfam_4282	1	NA	NA	NA	NA	NA	FALSE
0001.peg.1836	Thermogymnomonas_acidicola	gfam_231	1	NA	NA	NA	NA	NA	FALSE
0001.peg.1837	Thermogymnomonas_acidicola	gfam_4283	1	NA	NA	NA	NA	NA	FALSE
0001.peg.1838	Thermogymnomonas_acidicola	gfam_4284	1	NA	NA	NA	NA	NA	FALSE
0001.peg.1839	Thermogymnomonas_acidicola	gfam_4285	1	NA	NA	NA	NA	NA	FALSE
0001.peg.1840	Thermogymnomonas_acidicola	gfam_4286	1	NA	NA	NA	NA	NA	FALSE
0001.peg.1841	Thermogymnomonas_acidicola	gfam_1072	1	K01013	NA	NA	NA	NA	FALSE
0001.peg.1842	Thermogymnomonas_acidicola	gfam_4287	1	NA	NA	NA	NA	NA	FALSE
0001.peg.1843	Thermogymnomonas_acidicola	gfam_333	1	K11381	Metabolism	Amino acid metabolism	Valine, leucine and isoleucine degradation	bkdA, 2-oxoisovalerate dehydrogenase E1 component [EC:1.2.4.4]	FALSE
0001.peg.1844	Thermogymnomonas_acidicola	gfam_334	1	K11381	Metabolism	Amino acid metabolism	Valine, leucine and isoleucine degradation	bkdA, 2-oxoisovalerate dehydrogenase E1 component [EC:1.2.4.4]	FALSE
0001.peg.1845	Thermogymnomonas_acidicola	gfam_4288	1	NA	NA	NA	NA	NA	FALSE
0001.peg.1846	Thermogymnomonas_acidicola	gfam_335	1	K11263	Metabolism	Amino acid metabolism	Valine, leucine and isoleucine degradation	bccA, acetyl-/propionyl-CoA carboxylase, biotin carboxylase, biotin carboxyl carrier protein [EC:6.4.1.2 6.4.1.3 6.3.4.14]	FALSE
0001.peg.1847	Thermogymnomonas_acidicola	gfam_336	1	K18800	Metabolism	Metabolism of cofactors and vitamins	Ubiquinone and other terpenoid-quinone biosynthesis	ubiI, 2-octaprenylphenol hydroxylase [EC:1.14.13.-]	FALSE
0001.peg.1848	Thermogymnomonas_acidicola	gfam_4289	1	NA	NA	NA	NA	NA	FALSE
0001.peg.1849	Thermogymnomonas_acidicola	gfam_4290	1	NA	NA	NA	NA	NA	FALSE
0001.peg.1850	Thermogymnomonas_acidicola	gfam_4291	1	NA	NA	NA	NA	NA	FALSE
0001.peg.1851	Thermogymnomonas_acidicola	gfam_4292	1	NA	NA	NA	NA	NA	FALSE
0001.peg.1852	Thermogymnomonas_acidicola	gfam_1073	1	NA	NA	NA	NA	NA	FALSE
0001.peg.1853	Thermogymnomonas_acidicola	gfam_53	2	K04032	Metabolism	Metabolism of cofactors and vitamins	Porphyrin and chlorophyll metabolism	eutT, ethanolamine utilization cobalamin adenosyltransferase [EC:2.5.1.17]	FALSE
0001.peg.1854	Thermogymnomonas_acidicola	gfam_53	2	K04032	Metabolism	Metabolism of cofactors and vitamins	Porphyrin and chlorophyll metabolism	eutT, ethanolamine utilization cobalamin adenosyltransferase [EC:2.5.1.17]	FALSE
0001.peg.1855	Thermogymnomonas_acidicola	gfam_4293	1	NA	NA	NA	NA	NA	FALSE
0001.peg.1856	Thermogymnomonas_acidicola	gfam_4294	1	NA	NA	NA	NA	NA	FALSE
0001.peg.1857	Thermogymnomonas_acidicola	gfam_4295	1	NA	NA	NA	NA	NA	FALSE
0001.peg.1858	Thermogymnomonas_acidicola	gfam_4296	1	NA	NA	NA	NA	NA	FALSE
0001.peg.1859	Thermogymnomonas_acidicola	gfam_1247	1	K08369	NA	NA	NA	NA	FALSE
0001.peg.1860	Thermogymnomonas_acidicola	gfam_1697	1	NA	NA	NA	NA	NA	FALSE
0001.peg.1861	Thermogymnomonas_acidicola	gfam_1698	1	K12661	Metabolism	Carbohydrate metabolism	Fructose and mannose metabolism	LRA3, yfaW, L-rhamnonate dehydratase [EC:4.2.1.90]	FALSE
0001.peg.1862	Thermogymnomonas_acidicola	gfam_4297	1	NA	NA	NA	NA	NA	FALSE
0001.peg.1863	Thermogymnomonas_acidicola	gfam_4298	1	NA	NA	NA	NA	NA	FALSE
0001.peg.1864	Thermogymnomonas_acidicola	gfam_1390	1	NA	NA	NA	NA	NA	FALSE
0001.peg.1865	Thermogymnomonas_acidicola	gfam_4299	1	NA	NA	NA	NA	NA	FALSE
0001.peg.1866	Thermogymnomonas_acidicola	gfam_410	1	K18336	Metabolism	Carbohydrate metabolism	Fructose and mannose metabolism	K18336, 2,4-diketo-3-deoxy-L-fuconate hydrolase [EC:3.7.1.-]	FALSE
0001.peg.1867	Thermogymnomonas_acidicola	gfam_4300	1	NA	NA	NA	NA	NA	FALSE
0001.peg.1868	Thermogymnomonas_acidicola	gfam_1334	1	K18382	Metabolism	Carbohydrate metabolism	Propanoate metabolism	adh1, NAD+-dependent secondary alcohol dehydrogenase Adh1 [EC:1.1.1.-]	FALSE
0001.peg.1869	Thermogymnomonas_acidicola	gfam_4301	1	NA	NA	NA	NA	NA	FALSE
0001.peg.1870	Thermogymnomonas_acidicola	gfam_4302	1	NA	NA	NA	NA	NA	FALSE
0001.peg.1871	Thermogymnomonas_acidicola	gfam_868	1	K11473	Metabolism	Carbohydrate metabolism	Glyoxylate and dicarboxylate metabolism	glcF, glycolate oxidase iron-sulfur subunit	FALSE
0001.peg.1872	Thermogymnomonas_acidicola	gfam_869	1	K03389	Metabolism	Energy metabolism	Methane metabolism	hdrB, heterodisulfide reductase subunit B [EC:1.8.98.1]	FALSE
0001.peg.1873	Thermogymnomonas_acidicola	gfam_1392	1	NA	NA	NA	NA	NA	FALSE
0001.peg.1874	Thermogymnomonas_acidicola	gfam_4303	1	NA	NA	NA	NA	NA	FALSE
0001.peg.1875	Thermogymnomonas_acidicola	gfam_4304	1	NA	NA	NA	NA	NA	FALSE
0001.peg.1876	Thermogymnomonas_acidicola	gfam_1391	1	K18609	Metabolism	Metabolism of cofactors and vitamins	Vitamin B6 metabolism	pldh, pyridoxal 4-dehydrogenase [EC:1.1.1.107]	FALSE
0001.peg.1877	Thermogymnomonas_acidicola	gfam_4305	1	NA	NA	NA	NA	NA	FALSE
0001.peg.1878	Thermogymnomonas_acidicola	gfam_330	1	K07050	NA	NA	NA	NA	FALSE
0001.peg.1879	Thermogymnomonas_acidicola	gfam_97	1	K03674	NA	NA	NA	NA	FALSE
0001.peg.1880	Thermogymnomonas_acidicola	gfam_4306	1	NA	NA	NA	NA	NA	FALSE
0001.peg.1881	Thermogymnomonas_acidicola	gfam_1393	1	NA	NA	NA	NA	NA	FALSE
0001.peg.1882	Thermogymnomonas_acidicola	gfam_1074	1	NA	NA	NA	NA	NA	FALSE
0001.peg.1883	Thermogymnomonas_acidicola	gfam_4307	1	NA	NA	NA	NA	NA	FALSE
0001.peg.1884	Thermogymnomonas_acidicola	gfam_762	1	K18612	Metabolism	Metabolism of cofactors and vitamins	Vitamin B6 metabolism	K18612, 5-formyl-3-hydroxy-2-methylpyridine 4-carboxylate dehydrogenase [EC:1.2.1.-]	FALSE
0001.peg.1885	Thermogymnomonas_acidicola	gfam_803	1	K16887	NA	NA	NA	NA	FALSE
0001.peg.1886	Thermogymnomonas_acidicola	gfam_4308	1	NA	NA	NA	NA	NA	FALSE
0001.peg.1887	Thermogymnomonas_acidicola	gfam_4309	1	NA	NA	NA	NA	NA	FALSE
0001.peg.1888	Thermogymnomonas_acidicola	gfam_946	1	K16653	NA	NA	NA	NA	FALSE
0001.peg.1889	Thermogymnomonas_acidicola	gfam_1634	1	NA	NA	NA	NA	NA	FALSE
0001.peg.1890	Thermogymnomonas_acidicola	gfam_161	2	K05802	NA	NA	NA	NA	FALSE
0001.peg.1891	Thermogymnomonas_acidicola	gfam_4310	1	NA	NA	NA	NA	NA	FALSE
0001.peg.1892	Thermogymnomonas_acidicola	gfam_161	2	K05802	NA	NA	NA	NA	FALSE
0001.peg.1893	Thermogymnomonas_acidicola	gfam_4311	1	NA	NA	NA	NA	NA	FALSE
0001.peg.1894	Thermogymnomonas_acidicola	gfam_4312	1	NA	NA	NA	NA	NA	FALSE
0001.peg.1895	Thermogymnomonas_acidicola	gfam_1394	1	K07319	NA	NA	NA	NA	FALSE
0001.peg.1896	Thermogymnomonas_acidicola	gfam_4313	1	NA	NA	NA	NA	NA	FALSE
0001.peg.1897	Thermogymnomonas_acidicola	gfam_4314	1	NA	NA	NA	NA	NA	FALSE
0001.peg.1898	Thermogymnomonas_acidicola	gfam_4315	1	NA	NA	NA	NA	NA	FALSE
0001.peg.1899	Thermogymnomonas_acidicola	gfam_4316	1	NA	NA	NA	NA	NA	FALSE
0001.peg.1900	Thermogymnomonas_acidicola	gfam_14	1	K08369	NA	NA	NA	NA	FALSE
0001.peg.1901	Thermogymnomonas_acidicola	gfam_4317	1	NA	NA	NA	NA	NA	FALSE
0001.peg.1902	Thermogymnomonas_acidicola	gfam_4318	1	NA	NA	NA	NA	NA	FALSE
0001.peg.1903	Thermogymnomonas_acidicola	gfam_1395	1	K16263	NA	NA	NA	NA	FALSE
0001.peg.1904	Thermogymnomonas_acidicola	gfam_4319	1	NA	NA	NA	NA	NA	FALSE
0001.peg.1905	Thermogymnomonas_acidicola	gfam_4320	1	NA	NA	NA	NA	NA	FALSE
0001.peg.1906	Thermogymnomonas_acidicola	gfam_390	1	K01061	Metabolism	Xenobiotics biodegradation and metabolism	Chlorocyclohexane and chlorobenzene degradation	E3.1.1.45, carboxymethylenebutenolidase [EC:3.1.1.45]	FALSE
0001.peg.1907	Thermogymnomonas_acidicola	gfam_4321	1	NA	NA	NA	NA	NA	FALSE
0001.peg.1908	Thermogymnomonas_acidicola	gfam_739	1	K09012	NA	NA	NA	NA	FALSE
0001.peg.1909	Thermogymnomonas_acidicola	gfam_4322	1	NA	NA	NA	NA	NA	FALSE
0001.peg.1910	Thermogymnomonas_acidicola	gfam_4323	1	NA	NA	NA	NA	NA	FALSE
0001.peg.1911	Thermogymnomonas_acidicola	gfam_4324	1	NA	NA	NA	NA	NA	FALSE
0001.peg.1912	Thermogymnomonas_acidicola	gfam_1248	1	K18608	Metabolism	Metabolism of cofactors and vitamins	Vitamin B6 metabolism	ppaT, pyridoxamine---pyruvate transaminase [EC:2.6.1.30]	FALSE
0001.peg.1913	Thermogymnomonas_acidicola	gfam_9	1	K15230	Metabolism	Carbohydrate metabolism	Citrate cycle (TCA cycle)	aclA, ATP-citrate lyase alpha-subunit [EC:2.3.3.8]	FALSE
0001.peg.1914	Thermogymnomonas_acidicola	gfam_4325	1	NA	NA	NA	NA	NA	FALSE
0001.peg.1915	Thermogymnomonas_acidicola	gfam_502	1	K17677	NA	NA	NA	NA	FALSE
0001.peg.1916	Thermogymnomonas_acidicola	gfam_1309	1	K17217	Metabolism	Amino acid metabolism	Cysteine and methionine metabolism	mccB, cystathionine gamma-lyase / homocysteine desulfhydrase [EC:4.4.1.1 4.4.1.2]	FALSE
0001.peg.1917	Thermogymnomonas_acidicola	gfam_1699	1	NA	NA	NA	NA	NA	FALSE
0001.peg.1918	Thermogymnomonas_acidicola	gfam_1700	1	NA	NA	NA	NA	NA	FALSE
0001.peg.1919	Thermogymnomonas_acidicola	gfam_29	1	NA	NA	NA	NA	NA	FALSE
0001.peg.1920	Thermogymnomonas_acidicola	gfam_1132	1	K15755	Metabolism	Overview	Degradation of aromatic compounds	carBb, 2-aminobiphenyl-2,3-diol 1,2-dioxygenase, large subunit [EC:1.13.11.-]	FALSE
0001.peg.1921	Thermogymnomonas_acidicola	gfam_4326	1	NA	NA	NA	NA	NA	FALSE
0001.peg.1922	Thermogymnomonas_acidicola	gfam_352	1	K00784	Genetic Information Processing	Translation	RNA transport	rnz, ribonuclease Z [EC:3.1.26.11]	FALSE
0001.peg.1923	Thermogymnomonas_acidicola	gfam_4327	1	NA	NA	NA	NA	NA	FALSE
0001.peg.1924	Thermogymnomonas_acidicola	gfam_781	1	K18121	Metabolism	Carbohydrate metabolism	Butanoate metabolism	GLYR, glyoxylate/succinic semialdehyde reductase [EC:1.1.1.79 1.1.1.-]	FALSE
0001.peg.1925	Thermogymnomonas_acidicola	gfam_4328	1	NA	NA	NA	NA	NA	FALSE
0001.peg.1926	Thermogymnomonas_acidicola	gfam_4329	1	NA	NA	NA	NA	NA	FALSE
0001.peg.1927	Thermogymnomonas_acidicola	gfam_4330	1	NA	NA	NA	NA	NA	FALSE
0001.peg.1928	Thermogymnomonas_acidicola	gfam_4331	1	NA	NA	NA	NA	NA	FALSE
0001.peg.1929	Thermogymnomonas_acidicola	gfam_4332	1	NA	NA	NA	NA	NA	FALSE
0001.peg.1930	Thermogymnomonas_acidicola	gfam_4333	1	NA	NA	NA	NA	NA	FALSE
0001.peg.1931	Thermogymnomonas_acidicola	gfam_4334	1	NA	NA	NA	NA	NA	FALSE
0001.peg.1932	Thermogymnomonas_acidicola	gfam_4335	1	NA	NA	NA	NA	NA	FALSE
0001.peg.1933	Thermogymnomonas_acidicola	gfam_804	1	K15358	Metabolism	Metabolism of cofactors and vitamins	Nicotinate and nicotinamide metabolism	E3.5.2.18, enamidase [EC:3.5.2.18]	FALSE
0001.peg.1934	Thermogymnomonas_acidicola	gfam_4336	1	NA	NA	NA	NA	NA	FALSE
0001.peg.1935	Thermogymnomonas_acidicola	gfam_4337	1	NA	NA	NA	NA	NA	FALSE
0001.peg.1936	Thermogymnomonas_acidicola	gfam_90	1	NA	NA	NA	NA	NA	TRUE
0001.peg.1937	Thermogymnomonas_acidicola	gfam_4338	1	NA	NA	NA	NA	NA	FALSE
0001.peg.1938	Thermogymnomonas_acidicola	gfam_18	1	K17686	NA	NA	NA	NA	FALSE
0001.peg.1939	Thermogymnomonas_acidicola	gfam_4339	1	NA	NA	NA	NA	NA	FALSE
0001.peg.1940	Thermogymnomonas_acidicola	gfam_4340	1	NA	NA	NA	NA	NA	FALSE
0001.peg.1941	Thermogymnomonas_acidicola	gfam_296	1	K16328	Metabolism	Nucleotide metabolism	Pyrimidine metabolism	psuK, pseudouridine kinase [EC:2.7.1.83]	FALSE
0001.peg.1942	Thermogymnomonas_acidicola	gfam_274	1	K04034	Metabolism	Metabolism of cofactors and vitamins	Porphyrin and chlorophyll metabolism	bchE, anaerobic magnesium-protoporphyrin IX monomethyl ester cyclase [EC:4.-.-.-]	FALSE
0001.peg.1943	Thermogymnomonas_acidicola	gfam_4341	1	NA	NA	NA	NA	NA	FALSE
0001.peg.1944	Thermogymnomonas_acidicola	gfam_4342	1	NA	NA	NA	NA	NA	FALSE
0001.peg.1945	Thermogymnomonas_acidicola	gfam_1249	1	K16328	Metabolism	Nucleotide metabolism	Pyrimidine metabolism	psuK, pseudouridine kinase [EC:2.7.1.83]	FALSE
0001.peg.1946	Thermogymnomonas_acidicola	gfam_48	1	K14681	Metabolism	Amino acid metabolism	Alanine, aspartate and glutamate metabolism	argHA, argininosuccinate lyase / amino-acid N-acetyltransferase [EC:4.3.2.1 2.3.1.1]	FALSE
0001.peg.1947	Thermogymnomonas_acidicola	gfam_4343	1	NA	NA	NA	NA	NA	FALSE
0001.peg.1948	Thermogymnomonas_acidicola	gfam_743	1	K18355	Metabolism	Amino acid metabolism	Phenylalanine metabolism	padG, phenylglyoxylate dehydrogenase alpha subunit [EC:1.2.1.58]	FALSE
0001.peg.1949	Thermogymnomonas_acidicola	gfam_742	1	K00187	Metabolism	Amino acid metabolism	Valine, leucine and isoleucine degradation	vorB, 2-oxoisovalerate ferredoxin oxidoreductase, beta subunit [EC:1.2.7.7]	FALSE
0001.peg.1950	Thermogymnomonas_acidicola	gfam_4344	1	NA	NA	NA	NA	NA	FALSE
0001.peg.1951	Thermogymnomonas_acidicola	gfam_4345	1	NA	NA	NA	NA	NA	FALSE
0001.peg.1952	Thermogymnomonas_acidicola	gfam_4346	1	NA	NA	NA	NA	NA	FALSE
0001.peg.1953	Thermogymnomonas_acidicola	gfam_4347	1	NA	NA	NA	NA	NA	FALSE
0001.peg.1954	Thermogymnomonas_acidicola	gfam_1701	1	K15045	Human Diseases	Infectious diseases	Influenza A	RSAD2, radical S-adenosyl methionine domain-containing protein 2	FALSE
0001.peg.1955	Thermogymnomonas_acidicola	gfam_4348	1	NA	NA	NA	NA	NA	FALSE
0001.peg.1956	Thermogymnomonas_acidicola	gfam_376	1	K18816	NA	NA	NA	NA	FALSE
0001.peg.1957	Thermogymnomonas_acidicola	gfam_184	1	K01518	Metabolism	Nucleotide metabolism	Purine metabolism	NUDT2, bis(5-nucleosidyl)-tetraphosphatase [EC:3.6.1.17]	FALSE
0001.peg.1958	Thermogymnomonas_acidicola	gfam_761	1	K03556	NA	NA	NA	NA	FALSE
0001.peg.1959	Thermogymnomonas_acidicola	gfam_4349	1	NA	NA	NA	NA	NA	FALSE
0001.peg.1960	Thermogymnomonas_acidicola	gfam_4350	1	NA	NA	NA	NA	NA	FALSE
0001.peg.1961	Thermogymnomonas_acidicola	gfam_760	1	K04566	Genetic Information Processing	Translation	Aminoacyl-tRNA biosynthesis	lysK, lysyl-tRNA synthetase, class I [EC:6.1.1.6]	FALSE
0001.peg.1962	Thermogymnomonas_acidicola	gfam_4351	1	NA	NA	NA	NA	NA	FALSE
0001.peg.1963	Thermogymnomonas_acidicola	gfam_67	2	K03602	Genetic Information Processing	Replication and repair	Mismatch repair	xseB, exodeoxyribonuclease VII small subunit [EC:3.1.11.6]	FALSE
0001.peg.1964	Thermogymnomonas_acidicola	gfam_4352	1	NA	NA	NA	NA	NA	FALSE
0001.peg.1965	Thermogymnomonas_acidicola	gfam_4353	1	NA	NA	NA	NA	NA	FALSE
0001.peg.1966	Thermogymnomonas_acidicola	gfam_67	2	K03602	Genetic Information Processing	Replication and repair	Mismatch repair	xseB, exodeoxyribonuclease VII small subunit [EC:3.1.11.6]	FALSE
0001.peg.1967	Thermogymnomonas_acidicola	gfam_88	1	K16554	NA	NA	NA	NA	TRUE
0001.peg.1968	Thermogymnomonas_acidicola	gfam_4354	1	NA	NA	NA	NA	NA	FALSE
0001.peg.1969	Thermogymnomonas_acidicola	gfam_947	1	K03091	NA	NA	NA	NA	FALSE
0001.peg.1970	Thermogymnomonas_acidicola	gfam_4355	1	NA	NA	NA	NA	NA	FALSE
0001.peg.1971	Thermogymnomonas_acidicola	gfam_4356	1	NA	NA	NA	NA	NA	FALSE
0001.peg.1972	Thermogymnomonas_acidicola	gfam_4357	1	NA	NA	NA	NA	NA	FALSE
0001.peg.1973	Thermogymnomonas_acidicola	gfam_278	2	K18692	NA	NA	NA	NA	FALSE
0001.peg.1974	Thermogymnomonas_acidicola	gfam_278	2	K18692	NA	NA	NA	NA	FALSE
0001.peg.1975	Thermogymnomonas_acidicola	gfam_279	1	K13525	Genetic Information Processing	Folding, sorting and degradation	Protein processing in endoplasmic reticulum	VCP, CDC48, transitional endoplasmic reticulum ATPase	FALSE
0001.peg.1976	Thermogymnomonas_acidicola	gfam_503	1	K00602	Metabolism	Metabolism of cofactors and vitamins	One carbon pool by folate	purH, phosphoribosylaminoimidazolecarboxamide formyltransferase / IMP cyclohydrolase [EC:2.1.2.3 3.5.4.10]	FALSE
0001.peg.1977	Thermogymnomonas_acidicola	gfam_4358	1	NA	NA	NA	NA	NA	FALSE
0001.peg.1978	Thermogymnomonas_acidicola	gfam_1572	1	NA	NA	NA	NA	NA	FALSE
0001.peg.1979	Thermogymnomonas_acidicola	gfam_4359	1	NA	NA	NA	NA	NA	FALSE
0001.peg.1980	Thermogymnomonas_acidicola	gfam_4360	1	NA	NA	NA	NA	NA	FALSE
0001.peg.1981	Thermogymnomonas_acidicola	gfam_4361	1	NA	NA	NA	NA	NA	FALSE
0001.peg.1982	Thermogymnomonas_acidicola	gfam_1202	1	K15524	NA	NA	NA	NA	FALSE
0001.peg.1983	Thermogymnomonas_acidicola	gfam_4362	1	NA	NA	NA	NA	NA	FALSE
0001.peg.1984	Thermogymnomonas_acidicola	gfam_4363	1	NA	NA	NA	NA	NA	FALSE
0001.peg.1985	Thermogymnomonas_acidicola	gfam_4364	1	NA	NA	NA	NA	NA	FALSE
0001.peg.1986	Thermogymnomonas_acidicola	gfam_608	1	K13581	Cellular Processes	Cell growth and death	Cell cycle - Caulobacter	ccrM, modification methylase [EC:2.1.1.72]	FALSE
0001.peg.1987	Thermogymnomonas_acidicola	gfam_4365	1	NA	NA	NA	NA	NA	FALSE
0001.peg.1988	Thermogymnomonas_acidicola	gfam_4366	1	NA	NA	NA	NA	NA	FALSE
0001.peg.1989	Thermogymnomonas_acidicola	gfam_4367	1	NA	NA	NA	NA	NA	FALSE
0001.peg.1990	Thermogymnomonas_acidicola	gfam_4368	1	NA	NA	NA	NA	NA	FALSE
0001.peg.1991	Thermogymnomonas_acidicola	gfam_4369	1	NA	NA	NA	NA	NA	FALSE
0001.peg.1992	Thermogymnomonas_acidicola	gfam_4370	1	NA	NA	NA	NA	NA	FALSE
0001.peg.1993	Thermogymnomonas_acidicola	gfam_4371	1	NA	NA	NA	NA	NA	FALSE
0001.peg.1994	Thermogymnomonas_acidicola	gfam_752	1	K13990	Metabolism	Amino acid metabolism	Histidine metabolism	FTCD, glutamate formiminotransferase / formiminotetrahydrofolate cyclodeaminase [EC:2.1.2.5 4.3.1.4]	FALSE
0001.peg.1995	Thermogymnomonas_acidicola	gfam_751	1	K13990	Metabolism	Amino acid metabolism	Histidine metabolism	FTCD, glutamate formiminotransferase / formiminotetrahydrofolate cyclodeaminase [EC:2.1.2.5 4.3.1.4]	FALSE
0001.peg.1996	Thermogymnomonas_acidicola	gfam_4372	1	NA	NA	NA	NA	NA	FALSE
0001.peg.1997	Thermogymnomonas_acidicola	gfam_1000	1	K18541	Metabolism	Xenobiotics biodegradation and metabolism	Aminobenzoate degradation	mdlY, mandelamide amidase [EC:3.5.1.86]	FALSE
0001.peg.1998	Thermogymnomonas_acidicola	gfam_4373	1	NA	NA	NA	NA	NA	FALSE
0001.peg.1999	Thermogymnomonas_acidicola	gfam_4374	1	NA	NA	NA	NA	NA	FALSE
[truncated: 17,524 more rows]
