# Supplementary material for: Characterisation of a stable laboratory co-culture of acidophilic nanoorganisms
Source: Sci Rep. 2017 Jun 12;7:3289. doi: 10.1038/s41598-017-03315-6 (PMC5468238; doi:10.1038/s41598-017-03315-6)
Supplement: Supplementary file 3 — Supplementary Table S7& S8 [file 41598_2017_3315_MOESM3_ESM.xlsx]

## Sheet: Supplementary Table S7
Contig	start	stop	gene length	description	reads RNA	KEGG KO	RPKM	EC
A_DKE
TCA
contig-1000030	59743	60903	1160	citrate synthase	202	K01647	1.09505	2.3.3.1
contig-1000030	56805	59603	2798	aconitase	1425	K01681	3.20264	4.2.1.3
contig-21000035	20914	22143	1229	isocitrate dehydrogenase	452	K00031	2.31274	1.1.1.42
contig-37000013	3968	5842	1874	2-oxoacid oxidoreductase (ferredoxin)	1251	K00174	4.19786	1.2.7.11
contig-37000013	5829	6737	908	2-oxoacid oxidoreductase (ferredoxin)	605	K00175	4.18996	1.2.7.11
contig-37000013	149572	151290	1718	succinate dehydrogenase/fumarate reductase, flavoprotein subunit	336	K00239	1.22986	1.3.5.4
contig-37000013	148826	149575	749	succinate dehydrogenase/fumarate reductase, iron-sulfur subunit	152	K00240	1.27615	1.3.5.4
contig-37000013	151437	152834	1397	fumarate hydratase class II	174	K01679	0.783237	4.2.1.2
contig-1000030	55428	56795	1367	malate dehydrogenase (quinone)	179	K00116	0.823427	1.1.5.4
Gluconeogenesis
contig-44000010	51136	52014	878	pyruvate, water dikinase	60	K01007	0.429731	2.7.9.2
contig-37000013	53865	54470	605	probable phosphoglycerate mutase	68	K15634	0.706796	5.4.2.12
ED
contig-2000020	45362	46435	1073	aldose 1-dehydrogenase [NAD(P)+]	97	K18125	0.568476	1.1.1.359
contig-37000013	19277	20503	1226	gluconate/galactonate dehydratase	215	K05308	1.10278	4.2.1.140
contig-37000013	21506	22942	1436	D-glyceraldehyde dehydrogenase	206	K18128	0.902097	1.2.1.89
contig-44000010	151267	152337	1070	pyruvate dehydrogenase E1 component alpha subunit	215	K00161	1.26356	1.2.4.1
contig-44000010	150287	151258	971	pyruvate dehydrogenase E1 component beta subunit	256	K00162	1.65791	1.2.4.1
PPP
contig-37000013	322787	323671	884	ribose-phosphate pyrophosphokinase	88	K00948	0.625995	2.7.6.1
Fatty acid degradation
contig-37000013	132383	133606	1223	acetyl-CoA C-acetyltransferase	65	K00626	0.334216	2.3.1.9
Electron transport chain
Complex I
contig-49000031	18622	19254	632	NADH-quinone oxidoreductase subunit A	139	K00331	1.38305	1.6.5.3
contig-49000031	19193	19564	371	NADH-quinone oxidoreductase subunit B	88	K00332	1.49159	1.6.5.3
contig-49000031	19561	20658	1097	NADH-quinone oxidoreductase subunit C	142	K00333	0.813996	1.6.5.3
contig-37000013	307529	308575	1046	NADH-quinone oxidoreductase subunit G	63	K00337	0.378747	1.6.5.3
contig-37000013	307167	307532	365	NADH-quinone oxidoreductase subunit H	62	K00338	1.06817	1.6.5.3
contig-37000013	304609	306375	1766	NADH-quinone oxidoreductase subunit K	87	K00341	0.309791	1.6.5.3
contig-37000013	303188	304606	1418	NADH-quinone oxidoreductase subunit L	60	K00342	0.266082	1.6.5.3
contig-37000013	301784	303178	1394	NADH-quinone oxidoreductase subunit M	71	K00343	0.320285	1.6.5.3
Complex II
contig-37000013	149572	151290	1718	succinate dehydrogenase/fumarate reductase, flavoprotein subunit	336	K00239	1.22986	1.3.5.4
contig-37000013	148826	149575	749	succinate dehydrogenase/fumarate reductase, iron-sulfur subunit	152	K00240	1.27615	1.3.5.4
Complex III
-
Complex IV
-
Complex V
contig-37000013	253083	253589	506	inorganic pyrophosphatase	270	K01507	3.35547	3.6.1.1
contig-37000013	79409	81163	1754	V/A-type H+/Na+-transporting ATPase subunit A	323	K02117	1.15801	3.6.3.14
contig-37000013	93142	95547	2405	H+-transporting ATPase	206	K01535	0.538632	3.6.3.6
contig-37000013	77999	79393	1394	V/A-type H+/Na+-transporting ATPase subunit B	469	K02118	2.11568
contig-37000013	81523	82599	1076	V/A-type H+/Na+-transporting ATPase subunit C	152	K02119	0.888325
contig-37000013	77380	78012	632	V/A-type H+/Na+-transporting ATPase subunit D	132	K02120	1.3134
contig-37000013	81204	81533	329	V/A-type H+/Na+-transporting ATPase subunit F	26	K02122	0.496956
contig-37000013	74919	76859	1940	V/A-type H+/Na+-transporting ATPase subunit I	233	K02123	0.755257
Cytochrome bd complex
contig-44000010	144526	145854	1328	cytochrome d ubiquinol oxidase subunit I	80	K00425	0.378819	1.10.3.14
Amino acid degradation
contig-21000035	26526	27791	1265	glutamate dehydrogenase	979	K00261	4.86668	1.4.1.3
B_DKE
TCA
contig-2000035	15753	16907	1154	citrate synthase	7250	K01647	39.5069	2.3.3.1
contig-7	43083	45779	2696	aconitase	9614	K01681	22.4246	4.2.1.3
contig-1000033	4676	5893	1217	isocitrate dehydrogenase	9665	K00031	49.9404	1.1.1.42
contig-7	6368	8266	1898	2-oxoacid oxidoreductase (ferredoxin)	15548	K00174	51.5132	1.2.7.11
contig-7	110374	111222	848	2-oxoacid oxidoreductase (ferredoxin)	7981	K00175	59.1837	1.2.7.11
contig-32000012	37876	38730	854	succinyl-CoA synthetase alpha subunit	5062	K01902	37.2739	6.2.1.5
contig-32000012	38732	39838	1106	succinyl-CoA synthetase subunit beta	6859	K01903	38.9983	6.2.1.5
contig-32	8060	9769	1709	succinate dehydrogenase/fumarate reductase, flavoprotein subunit	2608	K00239	9.59635	1.3.5.4
contig-32	7323	8051	728	succinate dehydrogenase/fumarate reductase, iron-sulfur subunit	1208	K00240	10.4346	1.3.5.4
contig-7	113814	115187	1373	fumarate hydratase class II	8527	K01679	39.0541	4.2.1.2
contig-31	24521	25495	974	malate dehydrogenase	4677	K00024	30.196	1.1.1.37
Gluconeogenesis
contig-32000012	127207	129864	2657	pyruvate, orthophosphate dikinase	3507	K01006	8.30012	2.7.9.1
contig-39	29945	31819	1874	phosphoenolpyruvate carboxykinase (GTP)	1945	K01596	6.52665	4.1.1.32
contig-42000024	3291	4511	1220	enolase	1836	K01689	9.46353	4.2.1.11
contig-32000012	219808	221022	1214	2,3-bisphosphoglycerate-independent phosphoglycerate mutase	3545	K15635	18.3628	5.4.2.12
contig-20	7053	8300	1247	phosphoglycerate kinase	3959	K00927	19.9645	2.7.2.3
contig-0	152976	154079	1103	glyceraldehyde-3-phosphate dehydrogenase (NAD(P))	4488	K00150	25.5869	1.2.1.59
contig-1000036	100427	101089	662	triosephosphate isomerase	703	K01803	6.67787	5.3.1.1
contig-1	10674	11831	1157	fructose 1,6-bisphosphate aldolase/phosphatase	4300	K01622	23.3709	4.1.2.13
contig-30	41933	42853	920	glucose/mannose-6-phosphate isomerase	807	K15916	5.51602	5.3.1.9
contig-8	77540	78904	1364	phosphomannomutase/phosphoglucomutase	1718	K15778	7.92044	5.4.2.2
ED
contig-22	59230	60321	1091	glucose/galactose 1-dehydrogenase (NADP+)	1214	K18124	6.99736	1.1.1.360
contig-7	45923	47110	1187	gluconate/galactonate dehydratase	1159	K05308	6.14007	4.2.1.140
contig-1000025	45782	45782	46642	2-dehydro-3-deoxy-D-gluconate/2-dehydro-3-deoxy-phosphogluconate aldolase	1201	K11395	8.78183	4.1.2.55
contig-0	20437	21915	1478	D-glyceraldehyde dehydrogenase	1823	K18128	7.75626	1.2.1.89
contig-1000036	132560	134056	1496	glyceraldehyde-3-phosphate dehydrogenase [NAD(P)+]	2231	K18978	9.37796	1.2.1.90
contig-2000035	65718	67016	1298	glycerate 2-kinase	267	K11529	1.29353	2.7.1.165
contig-0	21910	23592	1682	pyruvate kinase	2875	K00873	10.7486	2.7.1.40
contig-32	46321	47334	1013	pyruvate dehydrogenase E1 component alpha subunit	5417	K00161	33.6271	1.2.4.1
contig-32	47331	48299	968	pyruvate dehydrogenase E1 component beta subunit	8374	K00162	54.3999	1.2.4.1
PPP
contig-30	41933	42853	920	bifunctional phosphoglucose/phosphomannose isomerase	807	K15916	5.51602	5.3.1.9
contig-1	10674	11831	1157	fructose 1,6-bisphosphate aldolase/phosphatase	4300	K01622	23.3709	4.1.2.13
contig-2000035	28105	29058	953	transketolase	1712	K00615	11.2967	2.2.1.1
contig-2000035	27450	28121	671	transaldolase	1851	K00616	17.347	2.2.1.2
contig-33	14119	14769	650	ribulose-phosphate 3-epimerase	1125	K01783	10.8838	5.1.3.1
contig-2000035	62788	63459	671	ribose-5-phosphate isomerase A	472	K01807	4.42344	5.3.1.6
contig-42000024	5109	6005	896	ribokinase	452	K00852	3.17227	2.7.1.15
contig-0	108922	109824	902	ribose-phosphate pyrophosphokinase	3994	K00948	27.8447	2.7.6.1
contig-8	77540	78904	1364	phosphomannomutase/phosphoglucomutase	1718	K15778	7.92044	5.4.2.2
Fatty acid degradation
contig-21	28264	29943	1679	long-chain acyl-CoA synthetase	2857	K01897	10.7004	6.2.1.3
contig-1000035	35287	36411	1124	acyl-CoA dehydrogenase	13029	K00249	72.8929	1.3.8.7
contig-15	1722	2900	1178	acetyl-CoA acetyltransferase	1715	K00632	9.15502	2.3.1.16
contig-30	36416	37609	1193	acetyl-CoA acetyltransferase	9771	K00626	51.5038	2.3.1.9
Electron transport chain
Complex I
contig-32000012	54709	55146	437	NADH-quinone oxidoreductase subunit A	2138	K00330	30.7657	1.6.5.3
contig-32000012	54248	54712	464	NADH-quinone oxidoreductase subunit B	2032	K00331	27.5389	1.6.5.3
contig-32000012	53784	54251	467	NADH-quinone oxidoreductase subunit C	2233	K00332	30.0685	1.6.5.3
contig-32000012	52675	53784	1109	NADH-quinone oxidoreductase subunit D	5102	K00333	28.9301	1.6.5.3
contig-32000012	198303	199748	1445	NADH-quinone oxidoreductase subunit F	740	K00335	3.22036	1.6.5.3
contig-32000012	51638	52678	1040	NADH-quinone oxidoreductase subunit H	3039	K00337	18.3754	1.6.5.3
contig-32000012	51207	51641	434	NADH-quinone oxidoreductase subunit I	2333	K00338	33.8038	1.6.5.3
contig-32000012	50962	51210	248	NADH-quinone oxidoreductase subunit J	1146	K00339	29.0585	1.6.5.3
contig-32000012	50443	50742	299	NADH-quinone oxidoreductase subunit K	575	K00340	12.0931	1.6.5.3
contig-32000012	48503	50440	1937	NADH-quinone oxidoreductase subunit L	3696	K00341	11.9989	1.6.5.3
contig-32000012	47016	48503	1487	NADH-quinone oxidoreductase subunit M	3471	K00342	14.6786	1.6.5.3
contig-32000012	45553	47019	1466	NADH-quinone oxidoreductase subunit N	4032	K00343	17.2953	1.6.5.3
Complex II
contig-32	8060	9769	1709	succinate dehydrogenase/fumarate reductase, flavoprotein subunit	2608	K00239	9.59635	1.3.5.4
contig-32	7323	8051	728	succinate dehydrogenase/fumarate reductase, iron-sulfur subunit	1208	K00240	10.4346	1.3.5.4
Complex III
contig-32000012	203033	204733	1700	ubiquinol-cytochrome c reductase cytochrome b subunit	770	K00412	2.84828	1.10.2.2
Complex IV
contig-1	6060	7739	1679	cytochrome c oxidase subunit I	1743	K02274	6.5281	1.9.3.1
Complex V
contig-21	55476	56021	545	inorganic pyrophosphatase	3833	K01507	44.2265	3.6.1.1
contig-0	100480	102246	1766	V/A-type H+/Na+-transporting ATPase subunit A	7037	K02117	25.0575	3.6.3.14
contig-12	46989	49358	2369	H+-transporting ATPase	2676	K01535	7.10332	3.6.3.6
contig-0	99081	100478	1397	V/A-type H+/Na+-transporting ATPase subunit B	6771	K02118	30.4787
contig-0	102580	103653	1073	V/A-type H+/Na+-transporting ATPase subunit C	3133	K02119	18.3612
contig-0	98453	99094	641	V/A-type H+/Na+-transporting ATPase subunit D	3061	K02120	30.0293
contig-0	103650	104213	563	V/A-type H+/Na+-transporting ATPase subunit E	3552	K02121	39.6739
contig-0	102236	102574	338	V/A-type H+/Na+-transporting ATPase subunit F	1067	K02122	19.8513
contig-0	96010	97947	1937	V/A-type H+/Na+-transporting ATPase subunit I	6653	K02123	21.5987
Amino acid degradation
contig-37	14092	15372	1280	glutamate dehydrogenase	34744	K00261	170.691	1.4.1.3
C_DKE
TCA
contig-35	1113369	1114526	1157	citrate synthase	1852	K01647	10.0658	2.3.3.1
contig-38000030	1020530	1023217	2687	aconitase	2418	K01681	5.65886	4.2.1.3
contig-38000030	1078610	1079821	1211	isocitrate dehydrogenase	824	K00031	4.27881	1.1.1.42
contig-38000030	62409	64313	1904	2-oxoacid oxidoreductase (ferredoxin)	5706	K00174	18.8454	1.2.7.11
contig-38000030	64303	65229	926	2-oxoacid oxidoreductase (ferredoxin)	2362	K00175	16.0402	1.2.7.11
contig-38000030	85487	86344	857	succinyl-CoA synthetase alpha subunit	1046	K01902	7.67523	6.2.1.5
contig-38000030	84379	85485	1106	succinyl-CoA synthetase subunit beta	1581	K01903	8.98912	6.2.1.5
contig-38000030	842075	843796	1721	succinate dehydrogenase/fumarate reductase, flavoprotein subunit	2534	K00239	9.25904	1.3.5.4
contig-38000030	841326	842078	752	succinate dehydrogenase/fumarate reductase, iron-sulfur subunit	1171	K00240	9.79218	1.3.5.4
contig-35	189411	190775	1364	fumarate hydratase class II	853	K01679	3.93256	4.2.1.2
contig-38000030	897362	898330	968	malate dehydrogenase	2187	K00024	14.2074	1.1.1.37
Gluconeogenesis
contig-32000012	782120	784795	2675	pyruvate, orthophosphate dikinase	682	K01006	1.60325	2.7.9.1
contig-38000030	98280	100127	1847	phosphoenolpyruvate carboxykinase (GTP)	248	K01596	0.844355	4.1.1.32
contig-38000030	149582	150799	1217	enolase	313	K01689	1.61731	4.2.1.11
contig-38000030	930052	931272	1220	2,3-bisphosphoglycerate-independent phosphoglycerate mutase	452	K15635	2.3298	5.4.2.12
contig-38000030	873168	874418	1250	phosphoglycerate kinase	363	K00927	1.82615	2.7.2.3
contig-38000030	992930	993943	1013	glyceraldehyde-3-phosphate dehydrogenase (NAD(P))	887	K00150	5.50623	1.2.1.59
contig-38000030	57767	58924	1157	fructose 1,6-bisphosphate aldolase/phosphatase	833	K01622	4.52743	4.1.2.13
contig-38000030	693941	694894	953	glucose/mannose-6-phosphate isomerase	485	K15916	3.20029	5.3.1.9
contig-38000030	928613	929959	1346	phosphomannomutase/phosphoglucomutase	370	K15778	1.72861	5.4.2.2
ED
contig-38000030	651336	652421	1085	glucose/galactose 1-dehydrogenase (NADP+)	74	K18124	0.428886	1.1.1.360
contig-35	71306	72514	1208	gluconate/galactonate dehydratase	1551	K05308	8.07393	4.2.1.140
contig-38000030	140106	141572	1466	D-glyceraldehyde dehydrogenase	767	K18128	3.29004	1.2.1.89
contig-38000030	295637	296857	1220	glycerate 2-kinase	55	K11529	0.283494	2.7.1.165
contig-38000030	1070645	1071637	992	pyruvate dehydrogenase E1 component alpha subunit	1201	K00161	7.61328	1.2.4.1
contig-38000030	1071634	1072608	974	pyruvate dehydrogenase E1 component beta subunit	1077	K00162	6.9534	1.2.4.1
PPP
contig-38000030	693941	694894	953	bifunctional phosphoglucose/phosphomannose isomerase	485	K15916	3.20029	5.3.1.9
contig-38000030	57767	58924	1157	fructose 1,6-bisphosphate aldolase/phosphatase	833	K01622	4.52743	4.1.2.13
contig-38000030	523220	524176	956	transketolase	346	K00615	2.27593	2.2.1.1
contig-38000030	524160	524831	671	putative transaldolase	587	K00616	5.50118	2.2.1.2
contig-38000030	1057915	1058571	656	ribulose-phosphate 3-epimerase	88	K01783	0.843566	5.1.3.1
contig-38000030	210246	210914	668	ribose-5-phosphate isomerase A	139	K01807	1.30851	5.3.1.6
contig-38000030	151349	152251	902	ribokinase	245	K00852	1.70805	2.7.1.15
contig-35	219435	220289	854	ribose-phosphate pyrophosphokinase	226	K00948	1.66414	2.7.6.1
contig-38000030	928613	929959	1346	phosphomannomutase/phosphoglucomutase	370	K15778	1.72861	5.4.2.2
Fatty acid degradation
contig-38000030	308250	309950	1700	long-chain acyl-CoA synthetase	206	K01897	0.762006	6.2.1.3
contig-35	142685	143809	1124	acyl-CoA dehydrogenase	804	K00249	4.49811	1.3.8.7
contig-38000030	1116606	1118573	1967	enoyl-CoA hydratase / 3-hydroxyacyl-CoA dehydrogenase	1835	K15016	5.86641	4.2.1.17
contig-35	209038	210243	1205	acetyl-CoA acetyltransferase	401	K00632	2.09266	2.3.1.16
contig-35	79051	80313	1262	acetyl-CoA acetyltransferase	1642	K00626	8.1819	2.3.1.9
Electron transport chain
Complex I
contig-43000032	54713	55153	440	NADH-quinone oxidoreductase subunit A	322	K00330	4.60197	1.6.5.3
contig-43000032	55150	55614	464	NADH-quinone oxidoreductase subunit B	490	K00331	6.64077	1.6.5.3
contig-43000032	55620	56078	458	NADH-quinone oxidoreductase subunit C	576	K00332	7.90856	1.6.5.3
contig-43000032	56084	57205	1121	NADH-quinone oxidoreductase subunit D	1085	K00333	6.08646	1.6.5.3
contig-43000032	57202	58242	1040	NADH-quinone oxidoreductase subunit H	926	K00337	5.5991	1.6.5.3
contig-43000032	58239	58679	440	NADH-quinone oxidoreductase subunit I	371	K00338	5.30227	1.6.5.3
contig-43000032	58917	59135	218	NADH-quinone oxidoreductase subunit J	272	K00339	7.84608	1.6.5.3
contig-43000032	59136	59435	299	NADH-quinone oxidoreductase subunit K	320	K00340	6.73006	1.6.5.3
contig-43000032	59437	61329	1892	NADH-quinone oxidoreductase subunit L	1789	K00341	5.94606	1.6.5.3
contig-43000032	61330	62817	1487	NADH-quinone oxidoreductase subunit M	1079	K00342	4.563	1.6.5.3
contig-43000032	62819	64258	1439	NADH-quinone oxidoreductase subunit N	1015	K00343	4.43553	1.6.5.3
Complex II
contig-38000030	842075	843796	1721	succinate dehydrogenase/fumarate reductase, flavoprotein subunit	2534	K00239	9.25904	1.3.5.4
contig-38000030	841326	842078	752	succinate dehydrogenase/fumarate reductase, iron-sulfur subunit	1171	K00240	9.79218	1.3.5.4
Complex III
-
Complex IV
contig-38000030	132228	133949	1721	cytochrome c oxidase subunit I	1768	K02274	6.46014	1.9.3.1
contig-38000030	131749	132228	479	cytochrome c oxidase subunit II	502	K02275	6.59035	1.9.3.1
Complex V
contig-38000030	858972	859520	548	inorganic pyrophosphatase	487	K01507	5.58842	3.6.1.1
contig-38000030	1184614	1186977	2363	H+-transporting ATPase	297	K01535	0.790375	3.6.3.6
contig-35	25608	27362	1754	V/A-type H+/Na+-transporting ATPase subunit A	1995	K02117	7.15243
contig-35	27693	28751	1058	V/A-type H+/Na+-transporting ATPase subunit C	865	K02119	5.14127
contig-35	23562	24227	665	V/A-type H+/Na+-transporting ATPase subunit D	758	K02120	7.16783
contig-35	27367	27696	329	V/A-type H+/Na+-transporting ATPase subunit F	359	K02122	6.86181
contig-35	21196	23124	1928	V/A-type H+/Na+-transporting ATPase subunit I	1379	K02123	4.49777
Cytochrome bd complex
contig-38000030	728449	729816	1367	cytochrome d ubiquinol oxidase subunit I	274	K00425	1.26044	1.10.3.14
Amino acid degradation
contig-38000030	202896	204146	1250	glutamate dehydrogenase	13117	K00261	65.988	1.4.1.3

## Sheet: Supplementary Table S8
Contig	start	stop	gene length	description	reads RNA	KEGG KO	RPKM	EC
A_DKE
contig-37000013	69775	70080	305	translation initiation factor IF-2 subunit beta	10563		217.785
contig-44000010	18682	18975	293	hypothetical protein	6358		136.456
contig-37000013	317631	317810	179	hypothetical protein	2636		92.6046
contig-44000010	45231	45533	302	hypothetical protein	3924		81.7076
contig-37000013	181665	184601	2936	hypothetical protein	34635		74.1822
contig-2000020	182168	182545	377	hypothetical protein	3625		60.4654
contig-37000013	267356	267466	110	hypothetical protein	1044		59.6827
contig-37000013	7984	8193	209	hypothetical protein	1721		51.7815
contig-21000035	25725	26252	527	hypothetical protein	4081		48.6963
contig-1000030	38585	38923	338	hypothetical protein	2513		46.7537
contig-44000010	18968	19342	374	lineage-specific thermal regulator protein	2746		46.171
contig-49000031	56730	57038	308	hypothetical protein	2068		42.2221
contig-2000020	164191	164433	242	translation initiation factor IF-2 subunit beta	1554		40.3809
contig-37000013	267507	267860	353	hypothetical protein	1931		34.3992
contig-37000013	285871	286191	320	thioredoxin	1681	K03671	33.0338
contig-2000020	12871	13170	299	hypothetical protein	1436		30.2012
contig-25	2681	2932	251	PRC-barrel domain protein	1192		29.8637
contig-44000010	54824	54943	119	hypothetical protein	496		26.2105
contig-44000010	90705	90800	95	hypothetical protein	367		24.2931
B_DKE
contig-31	57635	59110	1475	HD domain protein	483384	K06885	2060.82
contig-7	105910	108729	2819	bacterial extracellular solute-binding protein	401991		896.73
contig-42000024	38066	38572	506	replication factor A1	21750	K07466	270.302
contig-1000036	117348	117620	272	DNA-binding protein HTa	10705		247.49
contig-21	33575	34189	614	superoxide dismutase, Fe-Mn family	18966	K04564	194.244	1.15.1.1
contig-21	32809	33498	689	ornithine cyclodeaminase	19157	K01750	174.843	4.3.1.12
contig-11	600	2225	1625	thermosome subunit beta	44712		173.026
contig-32	70969	71400	431	zinc-containing ferredoxin	11708		170.823
contig-37	14092	15372	1280	glutamate dehydrogenase	34744	K00261	170.691	1.4.1.3
contig-39	28395	29009	614	putative membrane protein	14746	K08980	151.024
contig-0	169450	169914	464	hypothetical protein	10524		142.627
contig-1000033	29597	30283	686	proteasome alpha subunit	15525	K03432	142.314	3.4.25.1
contig-7	17508	20420	2912	hypothetical protein	65546		141.545
contig-0	122793	123041	248	putative HTH-type transcriptional regulator	5335		135.277
contig-8	44214	44702	488	archaeal flagellar protein FlaC	10106	K07822	130.227
contig-6	16406	18757	2351	ribonucleoside-diphosphate reductase alpha chain	48591	K00525	129.97	1.17.4.1
contig-7	60627	60974	347	carboxymuconolactone decarboxylase family protein	7170		129.936
contig-31	25873	27147	1274	elongation factor 1-alpha	26035	K03231	128.508
contig-37	12560	12745	185	hypothetical protein	3702		125.836
contig-2000035	48894	49319	425	hypothetical protein	8287		122.616
C_DKE
contig-38000030	1026343	1026774	431	zinc-containing ferredoxin	4985		72.7325
contig-38000030	202896	204146	1250	glutamate dehydrogenase	13117	K00261	65.988	1.4.1.3
contig-38000030	848006	848488	482	replication factor A1	4696	K07466	61.2663
contig-35	45838	47196	1358	4-aminobutyrate aminotransferase	9988	K00823	46.2508	2.6.1.19
contig-35	161263	161880	617	hypothetical protein	4305	K08980	43.8761
contig-35	117743	118084	341	programmed cell death protein 5	1636	K06875	30.1696
contig-43000032	73535	73807	272	DNA-binding protein HTa	1154		26.6795
contig-43000032	66418	66717	299	sec-independent protein translocase protein TatA	1214	K03116	25.5322
contig-38000030	45100	46374	1274	elongation factor 1-alpha	5125	K03231	25.2968
contig-38000030	987718	990306	2588	bacterial extracellular solute-binding protein	10303		25.0346
contig-38000030	180575	181012	437	hypothetical protein	1493		21.4842
contig-38000030	289576	290568	992	iron complex transport system substrate-binding protein	3266	K02016	20.7036
contig-38000030	1172849	1173208	359	hypothetical protein	1171		20.5118
contig-35	112257	113144	887	hypothetical protein	2889		20.4816
contig-38000030	480699	481172	473	putative peroxiredoxin	1532		20.3675
contig-38000030	62409	64313	1904	2-oxoacid ferredoxin oxidoreductase subunit alpha	5706	K00174	18.8454	1.2.7.11
contig-35	191260	191712	452	universal stress protein	1340		18.6426
contig-35	18646	19275	629	cytochrome C oxidase subunit II	1826		18.2554
contig-38000030	927214	927480	266	elongation factor 1-beta	766	K03232	18.1087
contig-35	32080	32697	617	superoxide dismutase, Fe-Mn family	1754	K04564	17.8766	1.15.1.1
